# Supplementary material for: Estimation of genetic variation in vitiligo associated genes: Population genomics perspective
Source: BMC Genom Data. 2024 Jul 26;25:72. doi: 10.1186/s12863-024-01254-6 (PMC11282599; doi:10.1186/s12863-024-01254-6)
Supplement: Supplementary file 5 — Supplementary Table 01: Details of vitiligo-associated risk alleles, computed risk allele scores in 1KGP and IndiGen populations and their sites under positive selection as predicted by VannoPortal [file 12863_2024_1254_MOESM5_ESM.xlsx]

## Sheet: Vitiligo_risk_alleles
												Supplementary_Table 01: Details of vitiligo-associated risk alleles retrived from NHGRI-EBI GWAS Catalog
PUBMEDID	FIRST AUTHOR	DATE	JOURNAL	LINK	STUDY	DISEASE/TRAIT	INITIAL SAMPLE SIZE	REPLICATION SAMPLE SIZE	REGION	CHR_ID	CHR_POS	REPORTED GENE(S)	MAPPED_GENE	UPSTREAM_GENE_ID	DOWNSTREAM_GENE_ID	SNP_GENE_IDS	UPSTREAM_GENE_DISTANCE	DOWNSTREAM_GENE_DISTANCE	STRONGEST SNP-RISK ALLELE	SNPS	MERGED	SNP_ID_CURRENT	CONTEXT	INTERGENIC	RISK ALLELE FREQUENCY	P-VALUE	PVALUE_MLOG	P-VALUE (TEXT)	OR or BETA	95% CI (TEXT)	PLATFORM [SNPS PASSING QC]	CNV	MAPPED_TRAIT	MAPPED_TRAIT_URI	STUDY ACCESSION	GENOTYPING TECHNOLOGY
23678272	Cheong KA	2013-05-02	J Korean Med Sci	www.ncbi.nlm.nih.gov/pubmed/23678272	Three new single nucleotide polymorphisms identified by a genome-wide association study in Korean patients with vitiligo.	Vitiligo (non-segmental)	20 Korean ancestry cases, 192 Korean ancestry controls	184 Korean ancestry cases, 192 Korean ancestry controls	16q12.2	16	53605526	KIAA1005	RPGRIP1L			ENSG00000103494			rs3213758-A	rs3213758	0	3213758	missense_variant	0	0.497	6e-11	10.2218		2.77	[2.04-3.76]	Affymetrix [500568]	N	Vitiligo	http://www.ebi.ac.uk/efo/EFO_0004208	GCST001992	Genome-wide genotyping array
19890347	Birlea SA	2009-11-05	J Invest Dermatol	www.ncbi.nlm.nih.gov/pubmed/19890347	Genome-wide association study of generalized vitiligo in an isolated European founder population identifies SMOC2, in close proximity to IDDM8.	Vitiligo	32 Romanian founder cases, 44 European ancestry controls	NA	2p16.3	2	47617366	KCNK12	MSH2			ENSG00000095002			rs6544997-?	rs6544997	0	6544997	intron_variant	0	0.47	7e-06	5.1549				Illumina [297342]	N	Vitiligo	http://www.ebi.ac.uk/efo/EFO_0004208	GCST000520	Genome-wide genotyping array
19890347	Birlea SA	2009-11-05	J Invest Dermatol	www.ncbi.nlm.nih.gov/pubmed/19890347	Genome-wide association study of generalized vitiligo in an isolated European founder population identifies SMOC2, in close proximity to IDDM8.	Vitiligo	32 Romanian founder cases, 44 European ancestry controls	NA	6q27	6	168540944	SMOC2	SMOC2			ENSG00000112562			rs13208776-?	rs13208776	0	13208776	intron_variant	0	0.38	9e-08	7.04576				Illumina [297342]	N	Vitiligo	http://www.ebi.ac.uk/efo/EFO_0004208	GCST000520	Genome-wide genotyping array
19890347	Birlea SA	2009-11-05	J Invest Dermatol	www.ncbi.nlm.nih.gov/pubmed/19890347	Genome-wide association study of generalized vitiligo in an isolated European founder population identifies SMOC2, in close proximity to IDDM8.	Vitiligo	32 Romanian founder cases, 44 European ancestry controls	NA	18q21.31	18	57787145	ATP8B1	ATP8B1			ENSG00000081923			rs10503019-?	rs10503019	0	10503019	intron_variant	0	0.28	3e-06	5.52288				Illumina [297342]	N	Vitiligo	http://www.ebi.ac.uk/efo/EFO_0004208	GCST000520	Genome-wide genotyping array
19890347	Birlea SA	2009-11-05	J Invest Dermatol	www.ncbi.nlm.nih.gov/pubmed/19890347	Genome-wide association study of generalized vitiligo in an isolated European founder population identifies SMOC2, in close proximity to IDDM8.	Vitiligo	32 Romanian founder cases, 44 European ancestry controls	NA	21q22.11	21	32008727	HUNK	HUNK			ENSG00000142149			rs2833607-?	rs2833607	0	2833607	intron_variant	0	0.26	2e-06	5.69897				Illumina [297342]	N	Vitiligo	http://www.ebi.ac.uk/efo/EFO_0004208	GCST000520	Genome-wide genotyping array
30674883	Jin Y	2019-01-23	Nat Commun	www.ncbi.nlm.nih.gov/pubmed/30674883	Early-onset autoimmune vitiligo associated with an enhancer variant haplotype that upregulates class II HLA expression.	Vitiligo (late onset)	1,467 European ancestry cases, 19,156 European ancestry controls	977 European ancestry cases, 727 European ancestry controls	6p21.32	6	32623514	NR	HLA-DRB1 - HLA-DQA1	ENSG00000196126	ENSG00000196735		33666	4665	rs9271597-A	rs9271597	0	9271597	intergenic_variant	1	NR	4e-34	33.3979		1.63	[1.55-1.71]	NR [up to 494043] (imputed)	N	Vitiligo	http://www.ebi.ac.uk/efo/EFO_0004208	GCST007112	Genome-wide genotyping array
30674883	Jin Y	2019-01-23	Nat Commun	www.ncbi.nlm.nih.gov/pubmed/30674883	Early-onset autoimmune vitiligo associated with an enhancer variant haplotype that upregulates class II HLA expression.	Vitiligo (early onset)	704 European ancestry cases, 9,031 European ancestry controls	375 European ancestry cases, 1,455 European ancestry controls	6p21.32	6	32472545	NR	HLA-DRB9			ENSG00000196301			rs145954018-?	rs145954018	0	145954018	intron_variant	0	NR	3e-54	53.5229		4.62	[4.42-4.82]	NR [up to 494043] (imputed)	N	Vitiligo	http://www.ebi.ac.uk/efo/EFO_0004208	GCST007111	Genome-wide genotyping array
30674883	Jin Y	2019-01-23	Nat Commun	www.ncbi.nlm.nih.gov/pubmed/30674883	Early-onset autoimmune vitiligo associated with an enhancer variant haplotype that upregulates class II HLA expression.	Vitiligo (early onset)	704 European ancestry cases, 9,031 European ancestry controls	375 European ancestry cases, 1,455 European ancestry controls	6p21.32	6	32623514	NR	HLA-DRB1 - HLA-DQA1	ENSG00000196126	ENSG00000196735		33666	4665	rs9271597-A	rs9271597	0	9271597	intergenic_variant	1	NR	2e-40	39.699		2.23	[2.11-2.35]	NR [up to 494043] (imputed)	N	Vitiligo	http://www.ebi.ac.uk/efo/EFO_0004208	GCST007111	Genome-wide genotyping array
21326295	Jin Y	2011-02-17	J Invest Dermatol	www.ncbi.nlm.nih.gov/pubmed/21326295	Genome-wide analysis identifies a quantitative trait locus in the MHC class II region associated with generalized vitiligo age of onset.	Vitiligo	1,339 European ancestry cases	677 European ancestry cases	6p21.32	6	32377506	BTNL2, C6orf10	TSBP1-AS1			ENSG00000225914			rs7758128-A	rs7758128	0	7758128	intron_variant	0	0.06	8e-11	10.0969				Illumina [520460]	N	Vitiligo	http://www.ebi.ac.uk/efo/EFO_0004208	GCST000981	Genome-wide genotyping array
22561518	Jin Y	2012-05-06	Nat Genet	www.ncbi.nlm.nih.gov/pubmed/22561518	Genome-wide association analyses identify 13 new susceptibility loci for generalized vitiligo.	Vitiligo	418 European ancestry cases, 2,810 European ancestry controls	1,377 European ancestry cases, 1,284 European ancestry controls	12q13.2	12	56023144	IKZF4	IKZF4			ENSG00000123411			rs2456973-C	rs2456973	0	2456973	intron_variant	0	0.35	3e-14	13.5229		1.29	[NR]	Illumina [495821]	N	Vitiligo	http://www.ebi.ac.uk/efo/EFO_0004208	GCST001509	Genome-wide genotyping array
22561518	Jin Y	2012-05-06	Nat Genet	www.ncbi.nlm.nih.gov/pubmed/22561518	Genome-wide association analyses identify 13 new susceptibility loci for generalized vitiligo.	Vitiligo	418 European ancestry cases, 2,810 European ancestry controls	1,377 European ancestry cases, 1,284 European ancestry controls	12q24.12	12	111466567	SH2B3	ATXN2			ENSG00000204842			rs4766578-T	rs4766578	0	4766578	intron_variant	0	0.52	4e-18	17.3979		1.32	[NR]	Illumina [495821]	N	Vitiligo	http://www.ebi.ac.uk/efo/EFO_0004208	GCST001509	Genome-wide genotyping array
22561518	Jin Y	2012-05-06	Nat Genet	www.ncbi.nlm.nih.gov/pubmed/22561518	Genome-wide association analyses identify 13 new susceptibility loci for generalized vitiligo.	Vitiligo	418 European ancestry cases, 2,810 European ancestry controls	1,377 European ancestry cases, 1,284 European ancestry controls	15q13.1	15	28111713	HERC2, OCA2	HERC2			ENSG00000128731			rs1129038-C	rs1129038	0	1129038	3_prime_UTR_variant	0	0.27	4e-08	7.39794		1.22	[NR]	Illumina [495821]	N	Vitiligo	http://www.ebi.ac.uk/efo/EFO_0004208	GCST001509	Genome-wide genotyping array
22561518	Jin Y	2012-05-06	Nat Genet	www.ncbi.nlm.nih.gov/pubmed/22561518	Genome-wide association analyses identify 13 new susceptibility loci for generalized vitiligo.	Vitiligo	418 European ancestry cases, 2,810 European ancestry controls	1,377 European ancestry cases, 1,284 European ancestry controls	16q24.3	16	89751681	MC1R	FANCA			ENSG00000187741			rs9926296-A	rs9926296	0	9926296	intron_variant	0	0.54	2e-13	12.699		1.27	[NR]	Illumina [495821]	N	Vitiligo	http://www.ebi.ac.uk/efo/EFO_0004208	GCST001509	Genome-wide genotyping array
22561518	Jin Y	2012-05-06	Nat Genet	www.ncbi.nlm.nih.gov/pubmed/22561518	Genome-wide association analyses identify 13 new susceptibility loci for generalized vitiligo.	Vitiligo	418 European ancestry cases, 2,810 European ancestry controls	1,377 European ancestry cases, 1,284 European ancestry controls	19p13.3	19	4830616	TICAM1	TICAM1			ENSG00000127666			rs6510827-T	rs6510827	0	6510827	intron_variant	0	0.41	9e-08	7.04576		1.19	[NR]	Illumina [495821]	N	Vitiligo	http://www.ebi.ac.uk/efo/EFO_0004208	GCST001509	Genome-wide genotyping array
22561518	Jin Y	2012-05-06	Nat Genet	www.ncbi.nlm.nih.gov/pubmed/22561518	Genome-wide association analyses identify 13 new susceptibility loci for generalized vitiligo.	Vitiligo	418 European ancestry cases, 2,810 European ancestry controls	1,377 European ancestry cases, 1,284 European ancestry controls	22q13.2	22	41361643	TOB2	ZC3H7B - TEF	ENSG00000100403	ENSG00000167074		1496	5690	rs4822024-G	rs4822024	0	4822024	intergenic_variant	1	0.79	7e-10	9.1549		1.28	[NR]	Illumina [495821]	N	Vitiligo	http://www.ebi.ac.uk/efo/EFO_0004208	GCST001509	Genome-wide genotyping array
22561518	Jin Y	2012-05-06	Nat Genet	www.ncbi.nlm.nih.gov/pubmed/22561518	Genome-wide association analyses identify 13 new susceptibility loci for generalized vitiligo.	Vitiligo	418 European ancestry cases, 2,810 European ancestry controls	1,377 European ancestry cases, 1,284 European ancestry controls	3q13.33	3	119569567	CD80	CD80 - ADPRH	ENSG00000121594	ENSG00000144843		9953	9701	rs59374417-C	rs59374417	0	59374417	intergenic_variant	1	0.13	4e-10	9.39794		1.34	[NR]	Illumina [495821]	N	Vitiligo	http://www.ebi.ac.uk/efo/EFO_0004208	GCST001509	Genome-wide genotyping array
22561518	Jin Y	2012-05-06	Nat Genet	www.ncbi.nlm.nih.gov/pubmed/22561518	Genome-wide association analyses identify 13 new susceptibility loci for generalized vitiligo.	Vitiligo	418 European ancestry cases, 2,810 European ancestry controls	1,377 European ancestry cases, 1,284 European ancestry controls	10q25.3	10	113721259	CASP7	CASP7			ENSG00000165806			rs3814231-G	rs3814231	0	3814231	intron_variant	0	0.75	4e-08	7.39794		1.23	[NR]	Illumina [495821]	N	Vitiligo	http://www.ebi.ac.uk/efo/EFO_0004208	GCST001509	Genome-wide genotyping array
22561518	Jin Y	2012-05-06	Nat Genet	www.ncbi.nlm.nih.gov/pubmed/22561518	Genome-wide association analyses identify 13 new susceptibility loci for generalized vitiligo.	Vitiligo	418 European ancestry cases, 2,810 European ancestry controls	1,377 European ancestry cases, 1,284 European ancestry controls	2q24.2	2	162254026	IFIH1	FAP - IFIH1	ENSG00000078098	ENSG00000115267		8875	13048	rs2111485-G	rs2111485	0	2111485	regulatory_region_variant	1	0.62	5e-15	14.301		1.3	[NR]	Illumina [495821]	N	Vitiligo	http://www.ebi.ac.uk/efo/EFO_0004208	GCST001509	Genome-wide genotyping array
22561518	Jin Y	2012-05-06	Nat Genet	www.ncbi.nlm.nih.gov/pubmed/22561518	Genome-wide association analyses identify 13 new susceptibility loci for generalized vitiligo.	Vitiligo	418 European ancestry cases, 2,810 European ancestry controls	1,377 European ancestry cases, 1,284 European ancestry controls	4p16.1	4	10725229	CLNK	CLNK - LINC02498	ENSG00000109684	ENSG00000283083		40461	12329	rs16872571-C	rs16872571	0	16872571	intergenic_variant	1	0.56	2e-08	7.69897		1.21	[NR]	Illumina [495821]	N	Vitiligo	http://www.ebi.ac.uk/efo/EFO_0004208	GCST001509	Genome-wide genotyping array
22561518	Jin Y	2012-05-06	Nat Genet	www.ncbi.nlm.nih.gov/pubmed/22561518	Genome-wide association analyses identify 13 new susceptibility loci for generalized vitiligo.	Vitiligo	418 European ancestry cases, 2,810 European ancestry controls	1,377 European ancestry cases, 1,284 European ancestry controls	6q15	6	90247744	BACH2	BACH2			ENSG00000112182			rs3757247-A	rs3757247	0	3757247	intron_variant	0	0.47	3e-08	7.52288		1.2	[NR]	Illumina [495821]	N	Vitiligo	http://www.ebi.ac.uk/efo/EFO_0004208	GCST001509	Genome-wide genotyping array
22561518	Jin Y	2012-05-06	Nat Genet	www.ncbi.nlm.nih.gov/pubmed/22561518	Genome-wide association analyses identify 13 new susceptibility loci for generalized vitiligo.	Vitiligo	418 European ancestry cases, 2,810 European ancestry controls	1,377 European ancestry cases, 1,284 European ancestry controls	8q24.22	8	132917672	SLA	TG			ENSG00000042832			rs853308-G	rs853308	0	853308	intron_variant	0	0.48	2e-08	7.69897		1.2	[NR]	Illumina [495821]	N	Vitiligo	http://www.ebi.ac.uk/efo/EFO_0004208	GCST001509	Genome-wide genotyping array
22561518	Jin Y	2012-05-06	Nat Genet	www.ncbi.nlm.nih.gov/pubmed/22561518	Genome-wide association analyses identify 13 new susceptibility loci for generalized vitiligo.	Vitiligo	418 European ancestry cases, 2,810 European ancestry controls	1,377 European ancestry cases, 1,284 European ancestry controls	11p13	11	35259305	CD44	SLC1A2			ENSG00000110436			rs10768122-G	rs10768122	0	10768122	3_prime_UTR_variant	0	0.41	2e-09	8.69897		1.22	[NR]	Illumina [495821]	N	Vitiligo	http://www.ebi.ac.uk/efo/EFO_0004208	GCST001509	Genome-wide genotyping array
22561518	Jin Y	2012-05-06	Nat Genet	www.ncbi.nlm.nih.gov/pubmed/22561518	Genome-wide association analyses identify 13 new susceptibility loci for generalized vitiligo.	Vitiligo	418 European ancestry cases, 2,810 European ancestry controls	1,377 European ancestry cases, 1,284 European ancestry controls	11q21	11	95578258	TYR	LNCRNA-IUR - FAM76B	ENSG00000245552	ENSG00000077458		343867	190695	rs4409785-C	rs4409785	0	4409785	intron_variant	1	0.19	2e-13	12.699		1.34	[NR]	Illumina [495821]	N	Vitiligo	http://www.ebi.ac.uk/efo/EFO_0004208	GCST001509	Genome-wide genotyping array
22951725	Tang XF	2012-09-06	J Invest Dermatol	www.ncbi.nlm.nih.gov/pubmed/22951725	Association analyses identify three susceptibility Loci for vitiligo in the Chinese Han population.	Vitiligo	1,117 Han Chinese ancestry cases, 1,701 Han Chinese ancestry controls	5,740 Han Chinese ancestry cases, 10,324 Han Chinese ancestry controls	12q13.2	12	56007301	PMEL, DGKA, CDK2, RAB5B, ZNFN1A4, PA2G4, SUOX, RPS26, ERBB3	SUOX - IKZF4	ENSG00000139531	ENSG00000123411		660	358	rs10876864-G	rs10876864	0	10876864	TF_binding_site_variant	1	0.24	8e-12	11.0969		1.18	[1.13-1.24]	Illumina [493909]	N	Vitiligo	http://www.ebi.ac.uk/efo/EFO_0004208	GCST001670	Genome-wide genotyping array
22951725	Tang XF	2012-09-06	J Invest Dermatol	www.ncbi.nlm.nih.gov/pubmed/22951725	Association analyses identify three susceptibility Loci for vitiligo in the Chinese Han population.	Vitiligo	1,117 Han Chinese ancestry cases, 1,701 Han Chinese ancestry controls	5,740 Han Chinese ancestry cases, 10,324 Han Chinese ancestry controls	11q23.3	11	118827828	AK021715, DDX6, TREH, CXCR5, PHLDB1	COX7CP3 - SETP16	ENSG00000254478	ENSG00000254621		5744	6018	rs638893-C	rs638893	0	638893	intergenic_variant	1	0.11	2e-09	8.69897		1.22	[1.14-1.30]	Illumina [493909]	N	Vitiligo	http://www.ebi.ac.uk/efo/EFO_0004208	GCST001670	Genome-wide genotyping array
22951725	Tang XF	2012-09-06	J Invest Dermatol	www.ncbi.nlm.nih.gov/pubmed/22951725	Association analyses identify three susceptibility Loci for vitiligo in the Chinese Han population.	Vitiligo	1,117 Han Chinese ancestry cases, 1,701 Han Chinese ancestry controls	5,740 Han Chinese ancestry cases, 10,324 Han Chinese ancestry controls	10q22.1	10	71376162	SLC29A3, CDH23, UNC5B	SLC29A3			ENSG00000198246			rs1417210-?	rs1417210	0	1417210	intron_variant	0	0.31	2e-08	7.69897		1.14	[1.09-1.19]	Illumina [493909]	N	Vitiligo	http://www.ebi.ac.uk/efo/EFO_0004208	GCST001670	Genome-wide genotyping array
22951725	Tang XF	2012-09-06	J Invest Dermatol	www.ncbi.nlm.nih.gov/pubmed/22951725	Association analyses identify three susceptibility Loci for vitiligo in the Chinese Han population.	Vitiligo	1,117 Han Chinese ancestry cases, 1,701 Han Chinese ancestry controls	5,740 Han Chinese ancestry cases, 10,324 Han Chinese ancestry controls	3q28	3	188369840	LPP	LPP			ENSG00000145012			rs9851967-?	rs9851967	0	9851967	intron_variant	0	0.28	9e-08	7.04576		1.14	[1.09-1.19]	Illumina [493909]	N	Vitiligo	http://www.ebi.ac.uk/efo/EFO_0004208	GCST001670	Genome-wide genotyping array
20410501	Jin Y	2010-04-21	N Engl J Med	www.ncbi.nlm.nih.gov/pubmed/20410501	Variant of TYR and autoimmunity susceptibility loci in generalized vitiligo.	Vitiligo	1,392 European ancestry cases, 2,629 European ancestry controls	647 European ancestry cases, 1,056 European ancestry controls, 183 European ancestry trios, 1,383 European ancestry individuals from 332 families	1p13.2	1	113834946	PTPN22	PTPN22			ENSG00000134242			rs2476601-A	rs2476601	0	2476601	missense_variant	0	0.095	1e-07	7		1.39	[1.23-1.57]	Illumina [520460]	N	Vitiligo	http://www.ebi.ac.uk/efo/EFO_0004208	GCST000662	Genome-wide genotyping array
20410501	Jin Y	2010-04-21	N Engl J Med	www.ncbi.nlm.nih.gov/pubmed/20410501	Variant of TYR and autoimmunity susceptibility loci in generalized vitiligo.	Vitiligo	1,392 European ancestry cases, 2,629 European ancestry controls	647 European ancestry cases, 1,056 European ancestry controls, 183 European ancestry trios, 1,383 European ancestry individuals from 332 families	1p36.23	1	8466082	RERE	RERE			ENSG00000142599			rs4908760-G	rs4908760	0	4908760	intron_variant	0	0.37	7e-15	14.1549		1.36	[1.26-1.48]	Illumina [520460]	N	Vitiligo	http://www.ebi.ac.uk/efo/EFO_0004208	GCST000662	Genome-wide genotyping array
20410501	Jin Y	2010-04-21	N Engl J Med	www.ncbi.nlm.nih.gov/pubmed/20410501	Variant of TYR and autoimmunity susceptibility loci in generalized vitiligo.	Vitiligo	1,392 European ancestry cases, 2,629 European ancestry controls	647 European ancestry cases, 1,056 European ancestry controls, 183 European ancestry trios, 1,383 European ancestry individuals from 332 families	11q14.3	11	89277878	TYR	TYR			ENSG00000077498			rs1393350-G	rs1393350	0	1393350	intron_variant	0	0.733	2e-18	17.699		1.53	[1.39-1.68]	Illumina [520460]	N	Vitiligo	http://www.ebi.ac.uk/efo/EFO_0004208	GCST000662	Genome-wide genotyping array
20410501	Jin Y	2010-04-21	N Engl J Med	www.ncbi.nlm.nih.gov/pubmed/20410501	Variant of TYR and autoimmunity susceptibility loci in generalized vitiligo.	Vitiligo	1,392 European ancestry cases, 2,629 European ancestry controls	647 European ancestry cases, 1,056 European ancestry controls, 183 European ancestry trios, 1,383 European ancestry individuals from 332 families	6p22.1	6	29974306	HLA-A, HCG9	MICD - HCG9	ENSG00000229390	ENSG00000204625		1842	806	rs3823355-T	rs3823355	0	3823355	intron_variant	1	0.29	9e-23	22.0458		1.5	[1.39-1.63]	Illumina [520460]	N	Vitiligo	http://www.ebi.ac.uk/efo/EFO_0004208	GCST000662	Genome-wide genotyping array
20410501	Jin Y	2010-04-21	N Engl J Med	www.ncbi.nlm.nih.gov/pubmed/20410501	Variant of TYR and autoimmunity susceptibility loci in generalized vitiligo.	Vitiligo	1,392 European ancestry cases, 2,629 European ancestry controls	647 European ancestry cases, 1,056 European ancestry controls, 183 European ancestry trios, 1,383 European ancestry individuals from 332 families	6p21.32	6	32405921	HLA-DRA, BTNL2, HLA-DQA1	TSBP1-AS1, BTNL2			ENSG00000225914, ENSG00000204290			rs3806156-T	rs3806156	0	3806156	intron_variant	0	0.37	7e-19	18.1549		1.42	[1.32-1.54]	Illumina [520460]	N	Vitiligo	http://www.ebi.ac.uk/efo/EFO_0004208	GCST000662	Genome-wide genotyping array
20410501	Jin Y	2010-04-21	N Engl J Med	www.ncbi.nlm.nih.gov/pubmed/20410501	Variant of TYR and autoimmunity susceptibility loci in generalized vitiligo.	Vitiligo	1,392 European ancestry cases, 2,629 European ancestry controls	647 European ancestry cases, 1,056 European ancestry controls, 183 European ancestry trios, 1,383 European ancestry individuals from 332 families	14q12	14	24632954	GZMB	GZMB			ENSG00000100453			rs8192917-G	rs8192917	0	8192917	missense_variant	0	0.236	3e-08	7.52288		1.28	[1.17-1.39]	Illumina [520460]	N	Vitiligo	http://www.ebi.ac.uk/efo/EFO_0004208	GCST000662	Genome-wide genotyping array
20410501	Jin Y	2010-04-21	N Engl J Med	www.ncbi.nlm.nih.gov/pubmed/20410501	Variant of TYR and autoimmunity susceptibility loci in generalized vitiligo.	Vitiligo	1,392 European ancestry cases, 2,629 European ancestry controls	647 European ancestry cases, 1,056 European ancestry controls, 183 European ancestry trios, 1,383 European ancestry individuals from 332 families	21q22.3	21	42416077	UBASH3A	UBASH3A			ENSG00000160185			rs11203203-A	rs11203203	0	11203203	intron_variant	0	0.373	1e-09	9		1.27	[1.18-1.38]	Illumina [520460]	N	Vitiligo	http://www.ebi.ac.uk/efo/EFO_0004208	GCST000662	Genome-wide genotyping array
20410501	Jin Y	2010-04-21	N Engl J Med	www.ncbi.nlm.nih.gov/pubmed/20410501	Variant of TYR and autoimmunity susceptibility loci in generalized vitiligo.	Vitiligo	1,392 European ancestry cases, 2,629 European ancestry controls	647 European ancestry cases, 1,056 European ancestry controls, 183 European ancestry trios, 1,383 European ancestry individuals from 332 families	22q12.3	22	37185445	C1QTNF6	C1QTNF6			ENSG00000133466			rs229527-T	rs229527	0	229527	missense_variant	0	0.419	2e-16	15.699		1.38	[1.28-1.50]	Illumina [520460]	N	Vitiligo	http://www.ebi.ac.uk/efo/EFO_0004208	GCST000662	Genome-wide genotyping array
20410501	Jin Y	2010-04-21	N Engl J Med	www.ncbi.nlm.nih.gov/pubmed/20410501	Variant of TYR and autoimmunity susceptibility loci in generalized vitiligo.	Vitiligo	1,392 European ancestry cases, 2,629 European ancestry controls	647 European ancestry cases, 1,056 European ancestry controls, 183 European ancestry trios, 1,383 European ancestry individuals from 332 families	3q28	3	188394766	LPP	LPP			ENSG00000145012			rs1464510-T	rs1464510	0	1464510	intron_variant	0	0.44	1e-11	11		1.31	[1.21-1.41]	Illumina [520460]	N	Vitiligo	http://www.ebi.ac.uk/efo/EFO_0004208	GCST000662	Genome-wide genotyping array
20410501	Jin Y	2010-04-21	N Engl J Med	www.ncbi.nlm.nih.gov/pubmed/20410501	Variant of TYR and autoimmunity susceptibility loci in generalized vitiligo.	Vitiligo	1,392 European ancestry cases, 2,629 European ancestry controls	647 European ancestry cases, 1,056 European ancestry controls, 183 European ancestry trios, 1,383 European ancestry individuals from 332 families	10p15.1	10	6056861	RBM17, IL2RA, PFKB3	IL2RA			ENSG00000134460			rs706779-A	rs706779	0	706779	intron_variant	0	0.535	3e-09	8.52288		1.27	[1.17-1.37]	Illumina [520460]	N	Vitiligo	http://www.ebi.ac.uk/efo/EFO_0004208	GCST000662	Genome-wide genotyping array
32558222	Okamura K	2020-06-18	Pigment Cell Melanoma Res	www.ncbi.nlm.nih.gov/pubmed/32558222	Genome-wide association study identifies CDH13 as a susceptibility gene for rhododendrol-induced leukoderma.	Leukoderma in response to rhododendrol	147 Japanese ancestry cases, 112 Japanese ancestry controls	NA	6p21.33	6	31296615	HLA-B, HLA-C	LINC02571			ENSG00000256166			rs9380237-?	rs9380237	0	9380237	intron_variant	0	NR	8e-06	5.09691		3.57143	[1.96-6.25]	Illumina [1057565]	N	Vitiligo, response to rhododendrol	http://www.ebi.ac.uk/efo/EFO_0004208, http://www.ebi.ac.uk/efo/EFO_0010824	GCST010676	Genome-wide genotyping array
32558222	Okamura K	2020-06-18	Pigment Cell Melanoma Res	www.ncbi.nlm.nih.gov/pubmed/32558222	Genome-wide association study identifies CDH13 as a susceptibility gene for rhododendrol-induced leukoderma.	Leukoderma in response to rhododendrol	147 Japanese ancestry cases, 112 Japanese ancestry controls	NA	1q42.13	1	229094028	RHOU, RAB4A	LINC02814			ENSG00000236975			rs12089229-?	rs12089229	0	12089229	intron_variant	0	NR	8e-06	5.09691		3.44828	[1.92-6.25]	Illumina [1057565]	N	Vitiligo, response to rhododendrol	http://www.ebi.ac.uk/efo/EFO_0004208, http://www.ebi.ac.uk/efo/EFO_0010824	GCST010676	Genome-wide genotyping array
32558222	Okamura K	2020-06-18	Pigment Cell Melanoma Res	www.ncbi.nlm.nih.gov/pubmed/32558222	Genome-wide association study identifies CDH13 as a susceptibility gene for rhododendrol-induced leukoderma.	Leukoderma in response to rhododendrol	147 Japanese ancestry cases, 112 Japanese ancestry controls	NA	11p15.3	11	12252982	MICAL2	MICAL2			ENSG00000133816			rs2706660-?	rs2706660	0	2706660	intron_variant	0	NR	6e-06	5.22185		3.0303	[1.82-5.26]	Illumina [1057565]	N	Vitiligo, response to rhododendrol	http://www.ebi.ac.uk/efo/EFO_0004208, http://www.ebi.ac.uk/efo/EFO_0010824	GCST010676	Genome-wide genotyping array
32558222	Okamura K	2020-06-18	Pigment Cell Melanoma Res	www.ncbi.nlm.nih.gov/pubmed/32558222	Genome-wide association study identifies CDH13 as a susceptibility gene for rhododendrol-induced leukoderma.	Leukoderma in response to rhododendrol	147 Japanese ancestry cases, 112 Japanese ancestry controls	NA	14q22.3	14	55090566	MAPK1IP1L, LGALS3	MAPK1IP1L - LGALS3	ENSG00000168175	ENSG00000131981		20372	33544	rs8019978-?	rs8019978	0	8019978	intergenic_variant	1	NR	9e-06	5.04576		2.94118	[1.79-5]	Illumina [1057565]	N	Vitiligo, response to rhododendrol	http://www.ebi.ac.uk/efo/EFO_0004208, http://www.ebi.ac.uk/efo/EFO_0010824	GCST010676	Genome-wide genotyping array
32558222	Okamura K	2020-06-18	Pigment Cell Melanoma Res	www.ncbi.nlm.nih.gov/pubmed/32558222	Genome-wide association study identifies CDH13 as a susceptibility gene for rhododendrol-induced leukoderma.	Leukoderma in response to rhododendrol	147 Japanese ancestry cases, 112 Japanese ancestry controls	NA	2p21	2	42822916	TRNAI-UAU, LOC100128048	FTOP1 - CHORDC1P1	ENSG00000226491	ENSG00000232202		24204	3406	rs13035343-?	rs13035343	0	13035343	intergenic_variant	1	NR	5e-06	5.30103		6.3	[2.7-15]	Illumina [1057565]	N	Vitiligo, response to rhododendrol	http://www.ebi.ac.uk/efo/EFO_0004208, http://www.ebi.ac.uk/efo/EFO_0010824	GCST010676	Genome-wide genotyping array
32558222	Okamura K	2020-06-18	Pigment Cell Melanoma Res	www.ncbi.nlm.nih.gov/pubmed/32558222	Genome-wide association study identifies CDH13 as a susceptibility gene for rhododendrol-induced leukoderma.	Leukoderma in response to rhododendrol	147 Japanese ancestry cases, 112 Japanese ancestry controls	NA	6q13	6	70107036	COL19A1	COL19A1			ENSG00000082293			rs3793055-?	rs3793055	0	3793055	intron_variant	0	NR	2e-06	5.69897		3.7	[2.1-6.5]	Illumina [1057565]	N	Vitiligo, response to rhododendrol	http://www.ebi.ac.uk/efo/EFO_0004208, http://www.ebi.ac.uk/efo/EFO_0010824	GCST010676	Genome-wide genotyping array
32558222	Okamura K	2020-06-18	Pigment Cell Melanoma Res	www.ncbi.nlm.nih.gov/pubmed/32558222	Genome-wide association study identifies CDH13 as a susceptibility gene for rhododendrol-induced leukoderma.	Leukoderma in response to rhododendrol	147 Japanese ancestry cases, 112 Japanese ancestry controls	NA	10q25.1	10	106125117	YWHAZP5, LOC100132397	LINC02627 - LINC02624	ENSG00000229466	ENSG00000229775		304768	15026	rs10786910-?	rs10786910	0	10786910	intergenic_variant	1	NR	6e-06	5.22185		3.1	[1.8-5.1]	Illumina [1057565]	N	Vitiligo, response to rhododendrol	http://www.ebi.ac.uk/efo/EFO_0004208, http://www.ebi.ac.uk/efo/EFO_0010824	GCST010676	Genome-wide genotyping array
32558222	Okamura K	2020-06-18	Pigment Cell Melanoma Res	www.ncbi.nlm.nih.gov/pubmed/32558222	Genome-wide association study identifies CDH13 as a susceptibility gene for rhododendrol-induced leukoderma.	Leukoderma in response to rhododendrol	147 Japanese ancestry cases, 112 Japanese ancestry controls	NA	14q32.31	14	101919120	PPP2R5C	PPP2R5C			ENSG00000078304			rs3783370-?	rs3783370	0	3783370	intron_variant	0	NR	2e-06	5.69897		3.8	[2.1-6.8]	Illumina [1057565]	N	Vitiligo, response to rhododendrol	http://www.ebi.ac.uk/efo/EFO_0004208, http://www.ebi.ac.uk/efo/EFO_0010824	GCST010676	Genome-wide genotyping array
32558222	Okamura K	2020-06-18	Pigment Cell Melanoma Res	www.ncbi.nlm.nih.gov/pubmed/32558222	Genome-wide association study identifies CDH13 as a susceptibility gene for rhododendrol-induced leukoderma.	Leukoderma in response to rhododendrol	147 Japanese ancestry cases, 112 Japanese ancestry controls	NA	16q23.3	16	83350163	CDH13	CDH13			ENSG00000140945			rs1364301-?	rs1364301	0	1364301	intron_variant	0	NR	1e-07	7		4.6	[2.4-8.6]	Illumina [1057565]	N	Vitiligo, response to rhododendrol	http://www.ebi.ac.uk/efo/EFO_0004208, http://www.ebi.ac.uk/efo/EFO_0010824	GCST010676	Genome-wide genotyping array
32558222	Okamura K	2020-06-18	Pigment Cell Melanoma Res	www.ncbi.nlm.nih.gov/pubmed/32558222	Genome-wide association study identifies CDH13 as a susceptibility gene for rhododendrol-induced leukoderma.	Leukoderma in response to rhododendrol	147 Japanese ancestry cases, 112 Japanese ancestry controls	NA	19q13.33	19	49147062	PPFIA3	PPFIA3			ENSG00000177380			rs6509418-?	rs6509418	0	6509418	intron_variant	0	NR	9e-06	5.04576		5.7	[2.5-13]	Illumina [1057565]	N	Vitiligo, response to rhododendrol	http://www.ebi.ac.uk/efo/EFO_0004208, http://www.ebi.ac.uk/efo/EFO_0010824	GCST010676	Genome-wide genotyping array
27723757	Jin Y	2016-11-01	Nat Genet	www.ncbi.nlm.nih.gov/pubmed/27723757	Genome-wide association studies of autoimmune vitiligo identify 23 new risk loci and highlight key pathways and regulatory variants.	Vitiligo	2,853 European ancestry cases and 37,405 European ancestry controls	1,827 European ancestry cases and 2,181 European ancestry controls	7p14.3	7	29092663	CPVL	CPVL			ENSG00000106066			rs117744081-G	rs117744081	0	117744081	missense_variant	0	0.03017	9e-26	25.0458		1.837	[1.64-2.06]	Illumina [8966411] (imputed)	N	Vitiligo	http://www.ebi.ac.uk/efo/EFO_0004208	GCST004785	Genome-wide genotyping array
27723757	Jin Y	2016-11-01	Nat Genet	www.ncbi.nlm.nih.gov/pubmed/27723757	Genome-wide association studies of autoimmune vitiligo identify 23 new risk loci and highlight key pathways and regulatory variants.	Vitiligo	2,853 European ancestry cases and 37,405 European ancestry controls	1,827 European ancestry cases and 2,181 European ancestry controls	5q32	5	149816671	PPARGC1B	PPARGC1B			ENSG00000155846			rs251464-?	rs251464	0	251464	intron_variant	0	NR	8e-08	7.09691		1.155	NR	Illumina [8966411] (imputed)	N	Vitiligo	http://www.ebi.ac.uk/efo/EFO_0004208	GCST004785	Genome-wide genotyping array
27723757	Jin Y	2016-11-01	Nat Genet	www.ncbi.nlm.nih.gov/pubmed/27723757	Genome-wide association studies of autoimmune vitiligo identify 23 new risk loci and highlight key pathways and regulatory variants.	Vitiligo	2,853 European ancestry cases and 37,405 European ancestry controls	1,827 European ancestry cases and 2,181 European ancestry controls	6p22.1	6	29969559	HLA-A	HLA-W - MICD	ENSG00000235290	ENSG00000229390		10989	1242	rs60131261-?	rs60131261	0	60131261	intron_variant	1	NR	2e-66	65.699		1.535	NR	Illumina [8966411] (imputed)	N	Vitiligo	http://www.ebi.ac.uk/efo/EFO_0004208	GCST004785	Genome-wide genotyping array
27723757	Jin Y	2016-11-01	Nat Genet	www.ncbi.nlm.nih.gov/pubmed/27723757	Genome-wide association studies of autoimmune vitiligo identify 23 new risk loci and highlight key pathways and regulatory variants.	Vitiligo	2,853 European ancestry cases and 37,405 European ancestry controls	1,827 European ancestry cases and 2,181 European ancestry controls	16q24.3	16	88976453	CBFA2T3	CBFA2T3			ENSG00000129993			rs7188793-?	rs7188793	0	7188793	intron_variant	0	NR	5e-08	7.30103		1.153	NR	Illumina [8966411] (imputed)	N	Vitiligo	http://www.ebi.ac.uk/efo/EFO_0004208	GCST004785	Genome-wide genotyping array
27723757	Jin Y	2016-11-01	Nat Genet	www.ncbi.nlm.nih.gov/pubmed/27723757	Genome-wide association studies of autoimmune vitiligo identify 23 new risk loci and highlight key pathways and regulatory variants.	Vitiligo	2,853 European ancestry cases and 37,405 European ancestry controls	1,827 European ancestry cases and 2,181 European ancestry controls	1p13.2	1	113834946	PTPN22	PTPN22			ENSG00000134242			rs2476601-A	rs2476601	0	2476601	missense_variant	0	0.09951	1e-18	18		1.383	[1.29-1.49]	Illumina [8966411] (imputed)	N	Vitiligo	http://www.ebi.ac.uk/efo/EFO_0004208	GCST004785	Genome-wide genotyping array
27723757	Jin Y	2016-11-01	Nat Genet	www.ncbi.nlm.nih.gov/pubmed/27723757	Genome-wide association studies of autoimmune vitiligo identify 23 new risk loci and highlight key pathways and regulatory variants.	Vitiligo	2,853 European ancestry cases and 37,405 European ancestry controls	1,827 European ancestry cases and 2,181 European ancestry controls	15q13.1	15	28290120	OCA2, HERC2	HERC2			ENSG00000128731			rs1635168-A	rs1635168	0	1635168	intron_variant	0	0.06981	9e-14	13.0458		1.371	[1.26-1.49]	Illumina [8966411] (imputed)	N	Vitiligo	http://www.ebi.ac.uk/efo/EFO_0004208	GCST004785	Genome-wide genotyping array
27723757	Jin Y	2016-11-01	Nat Genet	www.ncbi.nlm.nih.gov/pubmed/27723757	Genome-wide association studies of autoimmune vitiligo identify 23 new risk loci and highlight key pathways and regulatory variants.	Vitiligo	2,853 European ancestry cases and 37,405 European ancestry controls	1,827 European ancestry cases and 2,181 European ancestry controls	21q22.3	21	42431719	UBASH3A	UBASH3A			ENSG00000160185			rs12482904-A	rs12482904	0	12482904	intron_variant	0	0.2235	6e-29	28.2218		1.354	[1.28-1.43]	Illumina [8966411] (imputed)	N	Vitiligo	http://www.ebi.ac.uk/efo/EFO_0004208	GCST004785	Genome-wide genotyping array
27723757	Jin Y	2016-11-01	Nat Genet	www.ncbi.nlm.nih.gov/pubmed/27723757	Genome-wide association studies of autoimmune vitiligo identify 23 new risk loci and highlight key pathways and regulatory variants.	Vitiligo	2,853 European ancestry cases and 37,405 European ancestry controls	1,827 European ancestry cases and 2,181 European ancestry controls	11q21	11	95587644	Intergenic	LNCRNA-IUR - FAM76B	ENSG00000245552	ENSG00000077458		353253	181309	rs11021232-C	rs11021232	0	11021232	intron_variant	1	0.1899	2e-23	22.699		1.335	[1.26-1.41]	Illumina [8966411] (imputed)	N	Vitiligo	http://www.ebi.ac.uk/efo/EFO_0004208	GCST004785	Genome-wide genotyping array
27723757	Jin Y	2016-11-01	Nat Genet	www.ncbi.nlm.nih.gov/pubmed/27723757	Genome-wide association studies of autoimmune vitiligo identify 23 new risk loci and highlight key pathways and regulatory variants.	Vitiligo	2,853 European ancestry cases and 37,405 European ancestry controls	1,827 European ancestry cases and 2,181 European ancestry controls	12q13.2	12	56013288	IKZF4	IKZF4			ENSG00000123411			rs2017445-A	rs2017445	0	2017445	intron_variant	0	0.3311	7e-31	30.1549		1.333	[1.27-1.40]	Illumina [8966411] (imputed)	N	Vitiligo	http://www.ebi.ac.uk/efo/EFO_0004208	GCST004785	Genome-wide genotyping array
27723757	Jin Y	2016-11-01	Nat Genet	www.ncbi.nlm.nih.gov/pubmed/27723757	Genome-wide association studies of autoimmune vitiligo identify 23 new risk loci and highlight key pathways and regulatory variants.	Vitiligo	2,853 European ancestry cases and 37,405 European ancestry controls	1,827 European ancestry cases and 2,181 European ancestry controls	17q25.3	17	78170115	AFMID	SYNGR2			ENSG00000108639			rs870355-?	rs870355	0	870355	non_coding_transcript_exon_variant	0	NR	2e-06	5.69897		1.123	NR	Illumina [8966411] (imputed)	N	Vitiligo	http://www.ebi.ac.uk/efo/EFO_0004208	GCST004785	Genome-wide genotyping array
27723757	Jin Y	2016-11-01	Nat Genet	www.ncbi.nlm.nih.gov/pubmed/27723757	Genome-wide association studies of autoimmune vitiligo identify 23 new risk loci and highlight key pathways and regulatory variants.	Vitiligo	2,853 European ancestry cases and 37,405 European ancestry controls	1,827 European ancestry cases and 2,181 European ancestry controls	22q12.3	22	37185445	C1QTNF6	C1QTNF6			ENSG00000133466			rs229527-A	rs229527	0	229527	missense_variant	0	0.429	1e-30	30		1.32	[1.26-1.38]	Illumina [8966411] (imputed)	N	Vitiligo	http://www.ebi.ac.uk/efo/EFO_0004208	GCST004785	Genome-wide genotyping array
27723757	Jin Y	2016-11-01	Nat Genet	www.ncbi.nlm.nih.gov/pubmed/27723757	Genome-wide association studies of autoimmune vitiligo identify 23 new risk loci and highlight key pathways and regulatory variants.	Vitiligo	2,853 European ancestry cases and 37,405 European ancestry controls	1,827 European ancestry cases and 2,181 European ancestry controls	3p24.3	3	23470822	UBE2E2	UBE2E2			ENSG00000182247			rs35161626-?	rs35161626	0	35161626	intron_variant	0	NR	3e-08	7.52288		1.14364	[1.09-1.2]	Illumina [8966411] (imputed)	N	Vitiligo	http://www.ebi.ac.uk/efo/EFO_0004208	GCST004785	Genome-wide genotyping array
27723757	Jin Y	2016-11-01	Nat Genet	www.ncbi.nlm.nih.gov/pubmed/27723757	Genome-wide association studies of autoimmune vitiligo identify 23 new risk loci and highlight key pathways and regulatory variants.	Vitiligo	2,853 European ancestry cases and 37,405 European ancestry controls	1,827 European ancestry cases and 2,181 European ancestry controls	3q29	3	196620382	FBXO45, NRROS	FBXO45 - LINC01063	ENSG00000174013	ENSG00000232065		31323	11116	rs6583331-T	rs6583331	0	6583331	TF_binding_site_variant	1	0.5467	3e-08	7.52288		1.14495	[1.09-1.2]	Illumina [8966411] (imputed)	N	Vitiligo	http://www.ebi.ac.uk/efo/EFO_0004208	GCST004785	Genome-wide genotyping array
27723757	Jin Y	2016-11-01	Nat Genet	www.ncbi.nlm.nih.gov/pubmed/27723757	Genome-wide association studies of autoimmune vitiligo identify 23 new risk loci and highlight key pathways and regulatory variants.	Vitiligo	2,853 European ancestry cases and 37,405 European ancestry controls	1,827 European ancestry cases and 2,181 European ancestry controls	6q15	6	90267049	BACH2	BACH2			ENSG00000112182			rs72928038-A	rs72928038	0	72928038	intron_variant	0	0.1706	1e-14	14		1.268	[1.19-1.35]	Illumina [8966411] (imputed)	N	Vitiligo	http://www.ebi.ac.uk/efo/EFO_0004208	GCST004785	Genome-wide genotyping array
27723757	Jin Y	2016-11-01	Nat Genet	www.ncbi.nlm.nih.gov/pubmed/27723757	Genome-wide association studies of autoimmune vitiligo identify 23 new risk loci and highlight key pathways and regulatory variants.	Vitiligo	2,853 European ancestry cases and 37,405 European ancestry controls	1,827 European ancestry cases and 2,181 European ancestry controls	4q24	4	101302229	PPP3CA	PPP3CA			ENSG00000138814			rs1031034-C	rs1031034	0	1031034	intron_variant	0	0.7236	3e-08	7.52288		1.16455	[1.1-1.23]	Illumina [8966411] (imputed)	N	Vitiligo	http://www.ebi.ac.uk/efo/EFO_0004208	GCST004785	Genome-wide genotyping array
27723757	Jin Y	2016-11-01	Nat Genet	www.ncbi.nlm.nih.gov/pubmed/27723757	Genome-wide association studies of autoimmune vitiligo identify 23 new risk loci and highlight key pathways and regulatory variants.	Vitiligo	2,853 European ancestry cases and 37,405 European ancestry controls	1,827 European ancestry cases and 2,181 European ancestry controls	Xp11.23	X	49628118	CCDC22, FOXP3, GAGE	GAGE1 - VDAC1P2	ENSG00000205777	ENSG00000213856		19580	4382	rs5952553-T	rs5952553	0	5952553	intergenic_variant	1	0.5941	1e-09	9		1.16482	[1.11-1.22]	Illumina [8966411] (imputed)	N	Vitiligo	http://www.ebi.ac.uk/efo/EFO_0004208	GCST004785	Genome-wide genotyping array
27723757	Jin Y	2016-11-01	Nat Genet	www.ncbi.nlm.nih.gov/pubmed/27723757	Genome-wide association studies of autoimmune vitiligo identify 23 new risk loci and highlight key pathways and regulatory variants.	Vitiligo	2,853 European ancestry cases and 37,405 European ancestry controls	1,827 European ancestry cases and 2,181 European ancestry controls	19q13.33	19	49665614	SCAF1, IRF3, BCL2L12	BCL2L12, IRF3			ENSG00000126453, ENSG00000126456			rs2304206-G	rs2304206	0	2304206	5_prime_UTR_variant	0	0.7521	2e-09	8.69897		1.18708	[1.12-1.25]	Illumina [8966411] (imputed)	N	Vitiligo	http://www.ebi.ac.uk/efo/EFO_0004208	GCST004785	Genome-wide genotyping array
27723757	Jin Y	2016-11-01	Nat Genet	www.ncbi.nlm.nih.gov/pubmed/27723757	Genome-wide association studies of autoimmune vitiligo identify 23 new risk loci and highlight key pathways and regulatory variants.	Vitiligo	2,853 European ancestry cases and 37,405 European ancestry controls	1,827 European ancestry cases and 2,181 European ancestry controls	11q12.2	11	61828092	FADS2	FADS1, FADS2			ENSG00000149485, ENSG00000134824			rs968567-?	rs968567	0	968567	intron_variant	0	NR	1e-07	7		1.19703	NR	Illumina [8966411] (imputed)	N	Vitiligo	http://www.ebi.ac.uk/efo/EFO_0004208	GCST004785	Genome-wide genotyping array
27723757	Jin Y	2016-11-01	Nat Genet	www.ncbi.nlm.nih.gov/pubmed/27723757	Genome-wide association studies of autoimmune vitiligo identify 23 new risk loci and highlight key pathways and regulatory variants.	Vitiligo	2,853 European ancestry cases and 37,405 European ancestry controls	1,827 European ancestry cases and 2,181 European ancestry controls	1q32.1	1	198703170	PTPRC	PTPRC			ENSG00000081237			rs16843742-T	rs16843742	0	16843742	intron_variant	0	0.77	1e-09	9		1.1999	[1.14-1.27]	Illumina [8966411] (imputed)	N	Vitiligo	http://www.ebi.ac.uk/efo/EFO_0004208	GCST004785	Genome-wide genotyping array
27723757	Jin Y	2016-11-01	Nat Genet	www.ncbi.nlm.nih.gov/pubmed/27723757	Genome-wide association studies of autoimmune vitiligo identify 23 new risk loci and highlight key pathways and regulatory variants.	Vitiligo	2,853 European ancestry cases and 37,405 European ancestry controls	1,827 European ancestry cases and 2,181 European ancestry controls	8q24.22	8	132918810	WISP1, TG, SLA	TG			ENSG00000042832			rs2687812-A	rs2687812	0	2687812	intron_variant	0	0.4775	2e-13	12.699		1.194	[1.14-1.25]	Illumina [8966411] (imputed)	N	Vitiligo	http://www.ebi.ac.uk/efo/EFO_0004208	GCST004785	Genome-wide genotyping array
27723757	Jin Y	2016-11-01	Nat Genet	www.ncbi.nlm.nih.gov/pubmed/27723757	Genome-wide association studies of autoimmune vitiligo identify 23 new risk loci and highlight key pathways and regulatory variants.	Vitiligo	2,853 European ancestry cases and 37,405 European ancestry controls	1,827 European ancestry cases and 2,181 European ancestry controls	10q21.2	10	62020112	ARID5B	ARID5B			ENSG00000150347			rs71508903-T	rs71508903	0	71508903	intron_variant	0	0.1997	7e-09	8.1549		1.183	[1.12-1.25]	Illumina [8966411] (imputed)	N	Vitiligo	http://www.ebi.ac.uk/efo/EFO_0004208	GCST004785	Genome-wide genotyping array
27723757	Jin Y	2016-11-01	Nat Genet	www.ncbi.nlm.nih.gov/pubmed/27723757	Genome-wide association studies of autoimmune vitiligo identify 23 new risk loci and highlight key pathways and regulatory variants.	Vitiligo	2,853 European ancestry cases and 37,405 European ancestry controls	1,827 European ancestry cases and 2,181 European ancestry controls	2q37.3	2	241468173	FARP2, STK25	FARP2			ENSG00000006607			rs41342147-G	rs41342147	0	41342147	missense_variant	0	0.8734	4e-09	8.39794		1.25455	[1.16-1.35]	Illumina [8966411] (imputed)	N	Vitiligo	http://www.ebi.ac.uk/efo/EFO_0004208	GCST004785	Genome-wide genotyping array
27723757	Jin Y	2016-11-01	Nat Genet	www.ncbi.nlm.nih.gov/pubmed/27723757	Genome-wide association studies of autoimmune vitiligo identify 23 new risk loci and highlight key pathways and regulatory variants.	Vitiligo	2,853 European ancestry cases and 37,405 European ancestry controls	1,827 European ancestry cases and 2,181 European ancestry controls	2q33.2	2	203875952	CTLA4	CTLA4 - ICOS	ENSG00000163599	ENSG00000163600		1987	60811	rs231725-A	rs231725	0	231725	intergenic_variant	1	0.3303	1e-10	10		1.176	[1.12-1.24]	Illumina [8966411] (imputed)	N	Vitiligo	http://www.ebi.ac.uk/efo/EFO_0004208	GCST004785	Genome-wide genotyping array
27723757	Jin Y	2016-11-01	Nat Genet	www.ncbi.nlm.nih.gov/pubmed/27723757	Genome-wide association studies of autoimmune vitiligo identify 23 new risk loci and highlight key pathways and regulatory variants.	Vitiligo	2,853 European ancestry cases and 37,405 European ancestry controls	1,827 European ancestry cases and 2,181 European ancestry controls	6p25.2	6	2908357	SERPINB9	SERPINB9 - SERPINB6	ENSG00000170542	ENSG00000124570		5048	39802	rs78521699-A	rs78521699	0	78521699	intergenic_variant	1	0.8957	3e-08	7.52288		1.26279	[1.16-1.37]	Illumina [8966411] (imputed)	N	Vitiligo	http://www.ebi.ac.uk/efo/EFO_0004208	GCST004785	Genome-wide genotyping array
27723757	Jin Y	2016-11-01	Nat Genet	www.ncbi.nlm.nih.gov/pubmed/27723757	Genome-wide association studies of autoimmune vitiligo identify 23 new risk loci and highlight key pathways and regulatory variants.	Vitiligo	2,853 European ancestry cases and 37,405 European ancestry controls	1,827 European ancestry cases and 2,181 European ancestry controls	6p25.3	6	396321	IRF4	IRF4			ENSG00000137265			rs12203592-C	rs12203592	0	12203592	intron_variant	0	0.8632	3e-10	9.52288		1.26295	[1.25-1.43]	Illumina [8966411] (imputed)	N	Vitiligo	http://www.ebi.ac.uk/efo/EFO_0004208	GCST004785	Genome-wide genotyping array
27723757	Jin Y	2016-11-01	Nat Genet	www.ncbi.nlm.nih.gov/pubmed/27723757	Genome-wide association studies of autoimmune vitiligo identify 23 new risk loci and highlight key pathways and regulatory variants.	Vitiligo	2,853 European ancestry cases and 37,405 European ancestry controls	1,827 European ancestry cases and 2,181 European ancestry controls	22q13.2	22	41371482	ZC3H7B, TEF	TEF			ENSG00000167074			rs9611565-T	rs9611565	0	9611565	intron_variant	0	0.7611	3e-15	14.5229		1.26374	[1.19-1.33]	Illumina [8966411] (imputed)	N	Vitiligo	http://www.ebi.ac.uk/efo/EFO_0004208	GCST004785	Genome-wide genotyping array
27723757	Jin Y	2016-11-01	Nat Genet	www.ncbi.nlm.nih.gov/pubmed/27723757	Genome-wide association studies of autoimmune vitiligo identify 23 new risk loci and highlight key pathways and regulatory variants.	Vitiligo	2,853 European ancestry cases and 37,405 European ancestry controls	1,827 European ancestry cases and 2,181 European ancestry controls	2q32.2	2	191090480	STAT4	STAT4			ENSG00000138378			rs199559999-?	rs199559999	0	199559999	intron_variant	0	NR	3e-07	6.52288		1.158	NR	Illumina [8966411] (imputed)	N	Vitiligo	http://www.ebi.ac.uk/efo/EFO_0004208	GCST004785	Genome-wide genotyping array
27723757	Jin Y	2016-11-01	Nat Genet	www.ncbi.nlm.nih.gov/pubmed/27723757	Genome-wide association studies of autoimmune vitiligo identify 23 new risk loci and highlight key pathways and regulatory variants.	Vitiligo	2,853 European ancestry cases and 37,405 European ancestry controls	1,827 European ancestry cases and 2,181 European ancestry controls	Xp21.2	X	29719287	IL1RAPL1	IL1RAPL1			ENSG00000169306			rs73456411-T	rs73456411	0	73456411	intron_variant	0	0.01306	7e-10	9.1549		1.769	[1.47-2.13]	Illumina [8966411] (imputed)	N	Vitiligo	http://www.ebi.ac.uk/efo/EFO_0004208	GCST004785	Genome-wide genotyping array
27723757	Jin Y	2016-11-01	Nat Genet	www.ncbi.nlm.nih.gov/pubmed/27723757	Genome-wide association studies of autoimmune vitiligo identify 23 new risk loci and highlight key pathways and regulatory variants.	Vitiligo	2,853 European ancestry cases and 37,405 European ancestry controls	1,827 European ancestry cases and 2,181 European ancestry controls	2q13	2	111252909	BCL2L11, MIR5535, 2HG	MIR4435-2HG			ENSG00000172965			rs4308124-C	rs4308124	0	4308124	intron_variant	0	0.4065	4e-09	8.39794		1.154	[1.10-1.21]	Illumina [8966411] (imputed)	N	Vitiligo	http://www.ebi.ac.uk/efo/EFO_0004208	GCST004785	Genome-wide genotyping array
27723757	Jin Y	2016-11-01	Nat Genet	www.ncbi.nlm.nih.gov/pubmed/27723757	Genome-wide association studies of autoimmune vitiligo identify 23 new risk loci and highlight key pathways and regulatory variants.	Vitiligo	2,853 European ancestry cases and 37,405 European ancestry controls	1,827 European ancestry cases and 2,181 European ancestry controls	2p16.1	2	55617974	PPP4R3B	PPP4R3B-DT, PPP4R3B			ENSG00000272606, ENSG00000275052			rs10200159-C	rs10200159	0	10200159	non_coding_transcript_exon_variant	0	0.05655	4e-19	18.3979		1.511	[1.38-1.66]	Illumina [8966411] (imputed)	N	Vitiligo	http://www.ebi.ac.uk/efo/EFO_0004208	GCST004785	Genome-wide genotyping array
27723757	Jin Y	2016-11-01	Nat Genet	www.ncbi.nlm.nih.gov/pubmed/27723757	Genome-wide association studies of autoimmune vitiligo identify 23 new risk loci and highlight key pathways and regulatory variants.	Vitiligo	2,853 European ancestry cases and 37,405 European ancestry controls	1,827 European ancestry cases and 2,181 European ancestry controls	9q33.3	9	124309214	NEK6	NEK6			ENSG00000119408			rs10986311-C	rs10986311	0	10986311	intron_variant	0	0.3677	1e-08	8		1.152	[1.10-1.21]	Illumina [8966411] (imputed)	N	Vitiligo	http://www.ebi.ac.uk/efo/EFO_0004208	GCST004785	Genome-wide genotyping array
27723757	Jin Y	2016-11-01	Nat Genet	www.ncbi.nlm.nih.gov/pubmed/27723757	Genome-wide association studies of autoimmune vitiligo identify 23 new risk loci and highlight key pathways and regulatory variants.	Vitiligo	2,853 European ancestry cases and 37,405 European ancestry controls	1,827 European ancestry cases and 2,181 European ancestry controls	20q13.13	20	50506506	PTPN1	COX6CP2 - PTPN1	ENSG00000231715	ENSG00000196396		26515	3815	rs6012953-G	rs6012953	0	6012953	regulatory_region_variant	1	0.4765	9e-09	8.04576		1.148	[1.10-1.20]	Illumina [8966411] (imputed)	N	Vitiligo	http://www.ebi.ac.uk/efo/EFO_0004208	GCST004785	Genome-wide genotyping array
27723757	Jin Y	2016-11-01	Nat Genet	www.ncbi.nlm.nih.gov/pubmed/27723757	Genome-wide association studies of autoimmune vitiligo identify 23 new risk loci and highlight key pathways and regulatory variants.	Vitiligo	2,853 European ancestry cases and 37,405 European ancestry controls	1,827 European ancestry cases and 2,181 European ancestry controls	11q24.3	11	128762660	FLI1	FLI1			ENSG00000151702			rs561079-?	rs561079	0	561079	intron_variant	0	NR	4e-08	7.39794		1.144	NR	Illumina [8966411] (imputed)	N	Vitiligo	http://www.ebi.ac.uk/efo/EFO_0004208	GCST004785	Genome-wide genotyping array
27723757	Jin Y	2016-11-01	Nat Genet	www.ncbi.nlm.nih.gov/pubmed/27723757	Genome-wide association studies of autoimmune vitiligo identify 23 new risk loci and highlight key pathways and regulatory variants.	Vitiligo	2,853 European ancestry cases and 37,405 European ancestry controls	1,827 European ancestry cases and 2,181 European ancestry controls	7q34	7	140058921	PARP12	PARP12			ENSG00000059378			rs10155912-?	rs10155912	0	10155912	intron_variant	0	NR	1e-07	7		1.14	NR	Illumina [8966411] (imputed)	N	Vitiligo	http://www.ebi.ac.uk/efo/EFO_0004208	GCST004785	Genome-wide genotyping array
27723757	Jin Y	2016-11-01	Nat Genet	www.ncbi.nlm.nih.gov/pubmed/27723757	Genome-wide association studies of autoimmune vitiligo identify 23 new risk loci and highlight key pathways and regulatory variants.	Vitiligo	2,853 European ancestry cases and 37,405 European ancestry controls	1,827 European ancestry cases and 2,181 European ancestry controls	1q24.3	1	172746562	FASLG	FASLG - SLC25A38P1	ENSG00000117560	ENSG00000229785		79686	1998	rs78037977-G	rs78037977	0	78037977	TF_binding_site_variant	1	0.1316	7e-17	16.1549		1.322	[1.24-1.41]	Illumina [8966411] (imputed)	N	Vitiligo	http://www.ebi.ac.uk/efo/EFO_0004208	GCST004785	Genome-wide genotyping array
27723757	Jin Y	2016-11-01	Nat Genet	www.ncbi.nlm.nih.gov/pubmed/27723757	Genome-wide association studies of autoimmune vitiligo identify 23 new risk loci and highlight key pathways and regulatory variants.	Vitiligo	2,853 European ancestry cases and 37,405 European ancestry controls	1,827 European ancestry cases and 2,181 European ancestry controls	7p12.2	7	50151757	c7orf72	SPATA48			ENSG00000164500			rs10250629-?	rs10250629	0	10250629	intron_variant	0	NR	2e-07	6.69897		1.13636	NR	Illumina [8966411] (imputed)	N	Vitiligo	http://www.ebi.ac.uk/efo/EFO_0004208	GCST004785	Genome-wide genotyping array
27723757	Jin Y	2016-11-01	Nat Genet	www.ncbi.nlm.nih.gov/pubmed/27723757	Genome-wide association studies of autoimmune vitiligo identify 23 new risk loci and highlight key pathways and regulatory variants.	Vitiligo	2,853 European ancestry cases and 37,405 European ancestry controls	1,827 European ancestry cases and 2,181 European ancestry controls	3q28	3	188371466	LPP	LPP			ENSG00000145012			rs13076312-T	rs13076312	0	13076312	intron_variant	0	0.4579	2e-30	29.699		1.319	[1.26-1.38]	Illumina [8966411] (imputed)	N	Vitiligo	http://www.ebi.ac.uk/efo/EFO_0004208	GCST004785	Genome-wide genotyping array
27723757	Jin Y	2016-11-01	Nat Genet	www.ncbi.nlm.nih.gov/pubmed/27723757	Genome-wide association studies of autoimmune vitiligo identify 23 new risk loci and highlight key pathways and regulatory variants.	Vitiligo	2,853 European ancestry cases and 37,405 European ancestry controls	1,827 European ancestry cases and 2,181 European ancestry controls	3q13.33	3	119564621	CD80, ADPRH	CD80 - ADPRH	ENSG00000121594	ENSG00000144843		5007	14647	rs148136154-C	rs148136154	1	60920700	intergenic_variant	1	0.8799	5e-15	14.301		1.308	[1.22-1.40]	Illumina [8966411] (imputed)	N	Vitiligo	http://www.ebi.ac.uk/efo/EFO_0004208	GCST004785	Genome-wide genotyping array
27723757	Jin Y	2016-11-01	Nat Genet	www.ncbi.nlm.nih.gov/pubmed/27723757	Genome-wide association studies of autoimmune vitiligo identify 23 new risk loci and highlight key pathways and regulatory variants.	Vitiligo	2,853 European ancestry cases and 37,405 European ancestry controls	1,827 European ancestry cases and 2,181 European ancestry controls	11q13.1	11	64254133	PPP1R14B, PLCB3, BAD, GPR137, KCNK4, TEX40, ESRRA, TRMT112, PRDX5	PLCB3			ENSG00000149782			rs12421615-G	rs12421615	0	12421615	intron_variant	0	0.6461	5e-08	7.30103		1.14982	[1.1-1.2]	Illumina [8966411] (imputed)	N	Vitiligo	http://www.ebi.ac.uk/efo/EFO_0004208	GCST004785	Genome-wide genotyping array
27723757	Jin Y	2016-11-01	Nat Genet	www.ncbi.nlm.nih.gov/pubmed/27723757	Genome-wide association studies of autoimmune vitiligo identify 23 new risk loci and highlight key pathways and regulatory variants.	Vitiligo	2,853 European ancestry cases and 37,405 European ancestry controls	1,827 European ancestry cases and 2,181 European ancestry controls	14q12	14	24632954	GZMB	GZMB			ENSG00000100453			rs8192917-C	rs8192917	0	8192917	missense_variant	0	0.2374	9e-16	15.0458		1.247	[1.18-1.32]	Illumina [8966411] (imputed)	N	Vitiligo	http://www.ebi.ac.uk/efo/EFO_0004208	GCST004785	Genome-wide genotyping array
27723757	Jin Y	2016-11-01	Nat Genet	www.ncbi.nlm.nih.gov/pubmed/27723757	Genome-wide association studies of autoimmune vitiligo identify 23 new risk loci and highlight key pathways and regulatory variants.	Vitiligo	2,853 European ancestry cases and 37,405 European ancestry controls	1,827 European ancestry cases and 2,181 European ancestry controls	11p13	11	35253282	CD44, SLC1A2	SLC1A2			ENSG00000110436			rs1043101-G	rs1043101	0	1043101	3_prime_UTR_variant	0	0.4042	5e-18	17.301		1.234	[1.18-1.29]	Illumina [8966411] (imputed)	N	Vitiligo	http://www.ebi.ac.uk/efo/EFO_0004208	GCST004785	Genome-wide genotyping array
27723757	Jin Y	2016-11-01	Nat Genet	www.ncbi.nlm.nih.gov/pubmed/27723757	Genome-wide association studies of autoimmune vitiligo identify 23 new risk loci and highlight key pathways and regulatory variants.	Vitiligo	2,853 European ancestry cases and 37,405 European ancestry controls	1,827 European ancestry cases and 2,181 European ancestry controls	17q21.2	17	42136994	KAT2A, HSPB9, RAB5C	RAB5C			ENSG00000108774			rs11079035-A	rs11079035	0	11079035	intron_variant	0	0.1725	7e-10	9.1549		1.209	[1.14-1.29]	Illumina [8966411] (imputed)	N	Vitiligo	http://www.ebi.ac.uk/efo/EFO_0004208	GCST004785	Genome-wide genotyping array
27723757	Jin Y	2016-11-01	Nat Genet	www.ncbi.nlm.nih.gov/pubmed/27723757	Genome-wide association studies of autoimmune vitiligo identify 23 new risk loci and highlight key pathways and regulatory variants.	Vitiligo	2,853 European ancestry cases and 37,405 European ancestry controls	1,827 European ancestry cases and 2,181 European ancestry controls	1p36.23	1	8424763	RERE	RERE-AS1, RERE			ENSG00000232912, ENSG00000142599			rs301807-A	rs301807	0	301807	intron_variant	0	0.4473	4e-15	14.3979		1.209	[1.15-1.27]	Illumina [8966411] (imputed)	N	Vitiligo	http://www.ebi.ac.uk/efo/EFO_0004208	GCST004785	Genome-wide genotyping array
27723757	Jin Y	2016-11-01	Nat Genet	www.ncbi.nlm.nih.gov/pubmed/27723757	Genome-wide association studies of autoimmune vitiligo identify 23 new risk loci and highlight key pathways and regulatory variants.	Vitiligo	2,853 European ancestry cases and 37,405 European ancestry controls	1,827 European ancestry cases and 2,181 European ancestry controls	19p13.3	19	4831866	TICAM1	TICAM1 - PLIN3	ENSG00000127666	ENSG00000105355		154	6475	rs4807000-A	rs4807000	0	4807000	regulatory_region_variant	1	0.3959	2e-14	13.699		1.205	[1.15-1.26]	Illumina [8966411] (imputed)	N	Vitiligo	http://www.ebi.ac.uk/efo/EFO_0004208	GCST004785	Genome-wide genotyping array
27723757	Jin Y	2016-11-01	Nat Genet	www.ncbi.nlm.nih.gov/pubmed/27723757	Genome-wide association studies of autoimmune vitiligo identify 23 new risk loci and highlight key pathways and regulatory variants.	Vitiligo	2,853 European ancestry cases and 37,405 European ancestry controls	1,827 European ancestry cases and 2,181 European ancestry controls	18q21.33	18	62361422	TNFRSF11A	TNFRSF11A			ENSG00000141655			rs8083511-C	rs8083511	0	8083511	intron_variant	0	0.1862	3e-10	9.52288		1.205	[1.14-1.28]	Illumina [8966411] (imputed)	N	Vitiligo	http://www.ebi.ac.uk/efo/EFO_0004208	GCST004785	Genome-wide genotyping array
27723757	Jin Y	2016-11-01	Nat Genet	www.ncbi.nlm.nih.gov/pubmed/27723757	Genome-wide association studies of autoimmune vitiligo identify 23 new risk loci and highlight key pathways and regulatory variants.	Vitiligo	2,853 European ancestry cases and 37,405 European ancestry controls	1,827 European ancestry cases and 2,181 European ancestry controls	10q25.3	10	113728572	CASP7	CASP7			ENSG00000165806			rs12771452-G	rs12771452	0	12771452	intron_variant	0	0.74	4e-12	11.3979		1.21832	[1.15-1.28]	Illumina [8966411] (imputed)	N	Vitiligo	http://www.ebi.ac.uk/efo/EFO_0004208	GCST004785	Genome-wide genotyping array
27723757	Jin Y	2016-11-01	Nat Genet	www.ncbi.nlm.nih.gov/pubmed/27723757	Genome-wide association studies of autoimmune vitiligo identify 23 new risk loci and highlight key pathways and regulatory variants.	Vitiligo	2,853 European ancestry cases and 37,405 European ancestry controls	1,827 European ancestry cases and 2,181 European ancestry controls	3p13	3	71508794	FOXP1	FOXP1			ENSG00000114861			rs34346645-C	rs34346645	0	34346645	intron_variant	0	0.5803	8e-19	18.0969		1.24626	[1.19-1.32]	Illumina [8966411] (imputed)	N	Vitiligo	http://www.ebi.ac.uk/efo/EFO_0004208	GCST004785	Genome-wide genotyping array
27723757	Jin Y	2016-11-01	Nat Genet	www.ncbi.nlm.nih.gov/pubmed/27723757	Genome-wide association studies of autoimmune vitiligo identify 23 new risk loci and highlight key pathways and regulatory variants.	Vitiligo	2,853 European ancestry cases and 37,405 European ancestry controls	1,827 European ancestry cases and 2,181 European ancestry controls	4p14	4	40305547	LOC101060498	RHOH - LINC02265	ENSG00000168421	ENSG00000249241		58580	10937	rs13136820-?	rs13136820	0	13136820	intergenic_variant	1	NR	4e-11	10.3979		1.182	NR	Illumina [8966411] (imputed)	N	Vitiligo	http://www.ebi.ac.uk/efo/EFO_0004208	GCST004785	Genome-wide genotyping array
27723757	Jin Y	2016-11-01	Nat Genet	www.ncbi.nlm.nih.gov/pubmed/27723757	Genome-wide association studies of autoimmune vitiligo identify 23 new risk loci and highlight key pathways and regulatory variants.	Vitiligo	2,853 European ancestry cases and 37,405 European ancestry controls	1,827 European ancestry cases and 2,181 European ancestry controls	6q27	6	166956742	RNASET2, FGFR1OP, CCR6	RNASET2			ENSG00000026297			rs2247314-T	rs2247314	0	2247314	intron_variant	0	0.6658	2e-18	17.699		1.25976	[1.19-1.33]	Illumina [8966411] (imputed)	N	Vitiligo	http://www.ebi.ac.uk/efo/EFO_0004208	GCST004785	Genome-wide genotyping array
27723757	Jin Y	2016-11-01	Nat Genet	www.ncbi.nlm.nih.gov/pubmed/27723757	Genome-wide association studies of autoimmune vitiligo identify 23 new risk loci and highlight key pathways and regulatory variants.	Vitiligo	2,853 European ancestry cases and 37,405 European ancestry controls	1,827 European ancestry cases and 2,181 European ancestry controls	13q14.11	13	42496070	TNFSF11	LINC02341 - TNFSF11	ENSG00000283554	ENSG00000120659		10114	66666	rs35860234-G	rs35860234	0	35860234	intergenic_variant	1	0.2707	5e-09	8.30103		1.168	[1.11-1.23]	Illumina [8966411] (imputed)	N	Vitiligo	http://www.ebi.ac.uk/efo/EFO_0004208	GCST004785	Genome-wide genotyping array
27723757	Jin Y	2016-11-01	Nat Genet	www.ncbi.nlm.nih.gov/pubmed/27723757	Genome-wide association studies of autoimmune vitiligo identify 23 new risk loci and highlight key pathways and regulatory variants.	Vitiligo	2,853 European ancestry cases and 37,405 European ancestry controls	1,827 European ancestry cases and 2,181 European ancestry controls	12q24.12	12	111395984	SH2B3, ATXN2	LINC02356			ENSG00000257595			rs10774624-G	rs10774624	0	10774624	intron_variant	0	0.5048	6e-23	22.2218		1.26936	[1.2-1.33]	Illumina [8966411] (imputed)	N	Vitiligo	http://www.ebi.ac.uk/efo/EFO_0004208	GCST004785	Genome-wide genotyping array
27723757	Jin Y	2016-11-01	Nat Genet	www.ncbi.nlm.nih.gov/pubmed/27723757	Genome-wide association studies of autoimmune vitiligo identify 23 new risk loci and highlight key pathways and regulatory variants.	Vitiligo	2,853 European ancestry cases and 37,405 European ancestry controls	1,827 European ancestry cases and 2,181 European ancestry controls	2q24.2	2	162254026	IFIH1	FAP - IFIH1	ENSG00000078098	ENSG00000115267		8875	13048	rs2111485-G	rs2111485	0	2111485	regulatory_region_variant	1	0.6096	6e-25	24.2218		1.29769	[1.23-1.37]	Illumina [8966411] (imputed)	N	Vitiligo	http://www.ebi.ac.uk/efo/EFO_0004208	GCST004785	Genome-wide genotyping array
27723757	Jin Y	2016-11-01	Nat Genet	www.ncbi.nlm.nih.gov/pubmed/27723757	Genome-wide association studies of autoimmune vitiligo identify 23 new risk loci and highlight key pathways and regulatory variants.	Vitiligo	2,853 European ancestry cases and 37,405 European ancestry controls	1,827 European ancestry cases and 2,181 European ancestry controls	10p15.1	10	6056861	IL2RA	IL2RA			ENSG00000134460			rs706779-T	rs706779	0	706779	intron_variant	0	0.535	7e-27	26.1549		1.29887	[1.23-1.37]	Illumina [8966411] (imputed)	N	Vitiligo	http://www.ebi.ac.uk/efo/EFO_0004208	GCST004785	Genome-wide genotyping array
27723757	Jin Y	2016-11-01	Nat Genet	www.ncbi.nlm.nih.gov/pubmed/27723757	Genome-wide association studies of autoimmune vitiligo identify 23 new risk loci and highlight key pathways and regulatory variants.	Vitiligo	2,853 European ancestry cases and 37,405 European ancestry controls	1,827 European ancestry cases and 2,181 European ancestry controls	16q24.3	16	89960104	MC1R	DEF8			ENSG00000140995			rs4268748-T	rs4268748	0	4268748	intron_variant	0	0.7294	3e-33	32.5229		1.41303	[1.33-1.49]	Illumina [8966411] (imputed)	N	Vitiligo	http://www.ebi.ac.uk/efo/EFO_0004208	GCST004785	Genome-wide genotyping array
27723757	Jin Y	2016-11-01	Nat Genet	www.ncbi.nlm.nih.gov/pubmed/27723757	Genome-wide association studies of autoimmune vitiligo identify 23 new risk loci and highlight key pathways and regulatory variants.	Vitiligo	2,853 European ancestry cases and 37,405 European ancestry controls	1,827 European ancestry cases and 2,181 European ancestry controls	11q14.3	11	89284793	TYR	TYR			ENSG00000077498			rs1126809-G	rs1126809	0	1126809	missense_variant	0	0.7311	1e-43	43		1.49701	[1.41-1.59]	Illumina [8966411] (imputed)	N	Vitiligo	http://www.ebi.ac.uk/efo/EFO_0004208	GCST004785	Genome-wide genotyping array
27723757	Jin Y	2016-11-01	Nat Genet	www.ncbi.nlm.nih.gov/pubmed/27723757	Genome-wide association studies of autoimmune vitiligo identify 23 new risk loci and highlight key pathways and regulatory variants.	Vitiligo	2,853 European ancestry cases and 37,405 European ancestry controls	1,827 European ancestry cases and 2,181 European ancestry controls	20q11.22	20	34077942	RALY, EIF252, ASIP, AHCY, ITCH	RALY			ENSG00000125970			rs6059655-G	rs6059655	0	6059655	intron_variant	0	0.92678	1e-19	19		1.63212	[1.47-1.82]	Illumina [8966411] (imputed)	N	Vitiligo	http://www.ebi.ac.uk/efo/EFO_0004208	GCST004785	Genome-wide genotyping array
27723757	Jin Y	2016-11-01	Nat Genet	www.ncbi.nlm.nih.gov/pubmed/27723757	Genome-wide association studies of autoimmune vitiligo identify 23 new risk loci and highlight key pathways and regulatory variants.	Vitiligo	2,853 European ancestry cases and 37,405 European ancestry controls	1,827 European ancestry cases and 2,181 European ancestry controls	6p21.32	6	32623514	HLA-DRB1, HLA-DQA1	HLA-DRB1 - HLA-DQA1	ENSG00000196126	ENSG00000196735		33666	4665	rs9271597-A	rs9271597	0	9271597	intergenic_variant	1	0.4269	3e-89	88.5229		1.772	NR	Illumina [8966411] (imputed)	N	Vitiligo	http://www.ebi.ac.uk/efo/EFO_0004208	GCST004785	Genome-wide genotyping array
20526339	Quan C	2010-06-06	Nat Genet	www.ncbi.nlm.nih.gov/pubmed/20526339	Genome-wide association study for vitiligo identifies susceptibility loci at 6q27 and the MHC.	Vitiligo	1,117 Han Chinese ancestry cases, 1,429 Han Chinese ancestry controls	6,623 East Asian ancestry cases, 10,740 East Asian ancestry controls	6p21.33	6	31869289	HLA-C, HLA-B	SLC44A4			ENSG00000204385			rs11966200-A	rs11966200	0	11966200	intron_variant	0	0.06	1e-48	48		1.9	[1.74-2.07]	Illumina [493909]	N	Vitiligo	http://www.ebi.ac.uk/efo/EFO_0004208	GCST000692	Genome-wide genotyping array
20526339	Quan C	2010-06-06	Nat Genet	www.ncbi.nlm.nih.gov/pubmed/20526339	Genome-wide association study for vitiligo identifies susceptibility loci at 6q27 and the MHC.	Vitiligo	1,117 Han Chinese ancestry cases, 1,429 Han Chinese ancestry controls	6,623 East Asian ancestry cases, 10,740 East Asian ancestry controls	6q27	6	166946901	RNASET2, FGFR1OP, CCR6	RNASET2			ENSG00000026297			rs2236313-T	rs2236313	0	2236313	non_coding_transcript_exon_variant	0	0.38	1e-16	16		1.2	[1.15-1.25]	Illumina [493909]	N	Vitiligo	http://www.ebi.ac.uk/efo/EFO_0004208	GCST000692	Genome-wide genotyping array
20526339	Quan C	2010-06-06	Nat Genet	www.ncbi.nlm.nih.gov/pubmed/20526339	Genome-wide association study for vitiligo identifies susceptibility loci at 6q27 and the MHC.	Vitiligo	1,117 Han Chinese ancestry cases, 1,429 Han Chinese ancestry controls	6,623 East Asian ancestry cases, 10,740 East Asian ancestry controls	10q22.3	10	79256139	ZMIZ1	ZMIZ1			ENSG00000108175			rs11593576-?	rs11593576	0	11593576	intron_variant	0	0.805	8e-07	6.09691		1.14	[1.09-1.20]	Illumina [493909]	N	Vitiligo	http://www.ebi.ac.uk/efo/EFO_0004208	GCST000692	Genome-wide genotyping array
20526339	Quan C	2010-06-06	Nat Genet	www.ncbi.nlm.nih.gov/pubmed/20526339	Genome-wide association study for vitiligo identifies susceptibility loci at 6q27 and the MHC.	Vitiligo	1,117 Han Chinese ancestry cases, 1,429 Han Chinese ancestry controls	6,623 East Asian ancestry cases, 10,740 East Asian ancestry controls	6p21.33	6	31291060	HLA	WASF5P - LINC02571	ENSG00000231402	ENSG00000256166		2096	2848	rs9468925-?	rs9468925	0	9468925	intron_variant	1	0.617	2e-33	32.699		1.35	[1.28-1.41]	Illumina [493909]	N	Vitiligo	http://www.ebi.ac.uk/efo/EFO_0004208	GCST000692	Genome-wide genotyping array

## Sheet: Computed_risk_allele_scores
Supplementary_Table 01: Computed risk allele scores for 1KGP and IndiGen populations
CHROM	POS	ID	MAPPED_GENE	risk_allele	REF	ALT	1KGP	BEB	GIH	ITU	PJL	STU	CEU	FIN	GBR	IBS	TSI	CDX	CHB	CHS	JPT	KHV	CLM	PUR	MXL	PEL	ACB	ASW	ESN	GWD	LWK	MSL	YRI	SAS	EUR	EAS	AMR1	AMR2	AFR	INDIGEN
chr1	198703170	rs16843742	PTPRC, PTPRC	T	T	C	0.797783	0.782443	0.839806	0.785047	0.732877	0.824561	0.815642	0.813131	0.725275	0.83121	0.724299	0.827957	0.805825	0.825153	0.831731	0.836066	0.833333	0.766187	0.78866	0.803279	0.814655	0.743243	0.738255	0.848315	0.737374	0.888889	0.755618	0.788686	0.790679	0.825641	0.798893	0.796804	0.790594	0.7986
chr1	113834946	rs2476601	PTPN22	A	A	G	0.029357	0.026718	0.009709	0.014019	0.010274	0.004386	0.120112	0.131313	0.087912	0.095541	0.060748	0	0	0	0	0	0.037879	0.064748	0.041237	0.008197	0.00431	0.02027	0	0.005618	0	0	0	0.013311	0.101106	0	0.051661	0.022831	0.003359	0.0098
chr1	8424763	rs301807	RERE, RERE-AS1	A	A	G	0.360868	0.473282	0.587379	0.593458	0.462329	0.526316	0.382682	0.419192	0.417582	0.557325	0.537383	0.11828	0.179612	0.141104	0.182692	0.25	0.431818	0.435252	0.350515	0.258197	0.314655	0.290541	0.231544	0.393258	0.237374	0.323232	0.258427	0.521631	0.462875	0.174359	0.433579	0.299087	0.295633	0.4976
chr1	8466082	rs4908760	RERE	G	G	A	0.306527	0.396947	0.572816	0.523364	0.40411	0.495614	0.357542	0.333333	0.351648	0.522293	0.481308	0.11828	0.184466	0.162577	0.158654	0.25	0.424242	0.417266	0.365979	0.340164	0.172414	0.209459	0.177852	0.157303	0.146465	0.126263	0.140449	0.47005	0.414692	0.176923	0.420664	0.351598	0.159015	0.4678
chr1	172746562	rs78037977	FASLG - SLC25A38P1	G	A	G	0.0402873	0.0496183	0.0436893	0.088785	0.0684932	0.0394737	0.122905	0.151515	0.120879	0.089172	0.107477	0	0	0	0	0.00819672	0.0530303	0.0359712	0.0412371	0	0.00862069	0.0337838	0	0	0	0	0	0.0582363	0.116114	0.0017094	0.0442804	0.0182648	0.00391937	0.0698
chr10	113728572	rs12771452	CASP7	G	G	A	0.751874	0.759542	0.796117	0.771028	0.75	0.736842	0.72905	0.747475	0.769231	0.707006	0.757009	0.607527	0.572816	0.607362	0.528846	0.610656	0.746212	0.733813	0.721649	0.72541	0.818966	0.898649	0.855705	0.904494	0.808081	0.919192	0.896067	0.761231	0.736967	0.588034	0.739852	0.723744	0.87402	0.7602
chr10	6056861	rs706779	IL2RA	T	T	C	0.540131	0.618321	0.582524	0.579439	0.640411	0.600877	0.547486	0.59596	0.543956	0.474522	0.462617	0.607527	0.640777	0.650307	0.557692	0.659836	0.518939	0.5	0.304124	0.381148	0.5	0.486486	0.520134	0.480337	0.505051	0.535354	0.522472	0.607321	0.522117	0.62735	0.509225	0.347032	0.507279	0.6172
chr10	62020112	rs71508903	ARID5B	T	C	T	0.144597	0.148855	0.15534	0.205607	0.212329	0.171053	0.21229	0.181818	0.208791	0.187898	0.285047	0.193548	0.140777	0.208589	0.168269	0.196721	0.174242	0.201439	0.190722	0.237705	0.0301724	0.0540541	0.0033557	0.0252809	0.00505051	0	0.00280899	0.1797	0.21327	0.184615	0.188192	0.216895	0.0151176	0.1729
chr11	35253282	rs1043101	SLC1A2	G	A	G	0.351655	0.599237	0.558252	0.560748	0.476027	0.442982	0.374302	0.358586	0.373626	0.38535	0.378505	0.510753	0.538835	0.420245	0.408654	0.487705	0.318182	0.417266	0.407216	0.311475	0.12069	0.209459	0.154362	0.171348	0.111111	0.0959596	0.101124	0.52579	0.375197	0.467521	0.369004	0.353881	0.136058	0.5279
chr11	35259305	rs10768122	SLC1A2	G	A	G	0.352124	0.599237	0.558252	0.560748	0.476027	0.447368	0.374302	0.358586	0.373626	0.38535	0.378505	0.510753	0.538835	0.420245	0.408654	0.487705	0.318182	0.417266	0.407216	0.311475	0.12069	0.209459	0.154362	0.176966	0.111111	0.0959596	0.101124	0.526622	0.375197	0.467521	0.369004	0.353881	0.137178	0.5283
chr11	95587644	rs11021232	SESN3 - FAM76B	C	T	C	0.13554	0.248092	0.218447	0.224299	0.256849	0.285088	0.139665	0.212121	0.214286	0.219745	0.200935	0.112903	0.0728155	0.0889571	0.120192	0.139344	0.162879	0.169065	0.128866	0.0491803	0.0258621	0.0337838	0.0302013	0.0955056	0.0454545	0.010101	0.0308989	0.24792	0.191943	0.105983	0.166052	0.0844749	0.0425532	0.228
chr11	89284793	rs1126809	TYR	G	G	A	0.91802	0.954198	0.893204	0.995327	0.921233	0.964912	0.75419	0.833333	0.714286	0.703822	0.738318	1	1	1	1	0.995902	0.897727	0.816547	0.860825	0.934426	0.961207	0.966216	1	1	1	0.994949	1	0.945091	0.745656	0.999145	0.856089	0.901826	0.991601	0.956
chr11	64254133	rs12421615	PLCB3	G	G	A	0.839163	0.744275	0.776699	0.794393	0.746575	0.754386	0.611732	0.570707	0.626374	0.694268	0.705607	0.94086	0.932039	0.95092	0.903846	0.938525	0.761364	0.820144	0.798969	0.909836	0.948276	0.932432	0.989933	0.985955	0.984849	0.989899	0.980337	0.761231	0.64376	0.935043	0.791513	0.860731	0.976484	0.7453
chr11	89277878	rs1393350	TYR	G	G	A	0.921143	0.954198	0.88835	0.995327	0.934932	0.960526	0.776536	0.833333	0.725275	0.713376	0.752336	1	1	1	1	0.983607	0.905303	0.823741	0.860825	0.934426	0.961207	0.966216	1	1	1	1	1	0.946755	0.758294	0.996581	0.863469	0.901826	0.992161	0.955
chr11	95578258	rs4409785	SESN3 - FAM76B	C	T	C	0.124297	0.267176	0.228155	0.228972	0.263699	0.29386	0.139665	0.20202	0.208791	0.207006	0.191589	0.112903	0.0631068	0.0889571	0.115385	0.143443	0.155303	0.161871	0.123711	0.0491803	0.012931	0.0135135	0	0.00561798	0.00505051	0	0	0.257903	0.184834	0.104274	0.158672	0.0821918	0.00447928	0.239
chr12	111395984	rs10774624	LINC02356, SH2B3 locus	G	G	A	0.148969	0.064885	0.121359	0.070093	0.054795	0.013158	0.455307	0.333333	0.510989	0.480892	0.542056	0	0.009709	0.006135	0	0	0.299242	0.363309	0.273196	0.090164	0.060345	0.087838	0	0.008427	0	0	0	0.063228	0.465245	0.003419	0.332103	0.171233	0.016797	0.0725
chr12	56007301	rs10876864	SUOX - IKZF4	G	G	A	0.454404	0.301527	0.228155	0.242991	0.291096	0.298246	0.393855	0.419192	0.384615	0.452229	0.35514	0.139785	0.257282	0.245399	0.221154	0.192623	0.348485	0.460432	0.226804	0.135246	0.827586	0.777027	0.862416	0.890449	0.813131	0.853535	0.86236	0.275374	0.404423	0.215385	0.405904	0.175799	0.849944	0.2825
chr12	56013288	rs2017445	IKZF4	A	G	A	0.200656	0.278626	0.179612	0.224299	0.232877	0.267544	0.307263	0.323232	0.340659	0.372611	0.280374	0.123656	0.237864	0.226994	0.216346	0.180328	0.261364	0.266187	0.175258	0.0983607	0.133621	0.148649	0.0637584	0.0758427	0.0606061	0.0555556	0.0758427	0.238769	0.326224	0.200855	0.263838	0.13242	0.0834267	0
chr12	56023144	rs2456973	IKZF4	C	A	C	0.206902	0.28626	0.179612	0.233645	0.25	0.27193	0.307263	0.323232	0.346154	0.372611	0.280374	0.123656	0.242718	0.230061	0.216346	0.180328	0.261364	0.266187	0.175258	0.0983607	0.142241	0.155405	0.0939597	0.0758427	0.0707071	0.0757576	0.101124	0.247088	0.327014	0.202564	0.263838	0.13242	0.0985442	0.252
chr12	111466567	rs4766578	ATXN2	T	T	A	0.151936	0.064885	0.126214	0.065421	0.054795	0.013158	0.46648	0.373737	0.510989	0.471338	0.546729	0	0.009709	0.006135	0	0	0.299242	0.388489	0.268041	0.098361	0.056035	0.101351	0	0.008427	0	0	0	0.063228	0.473144	0.003419	0.345018	0.173516	0.017357	0.0723
chr13	42496070	rs35860234	LINC02341 - TNFSF11	G	T	G	0.196752	0.270992	0.300971	0.345794	0.321918	0.355263	0.248603	0.328283	0.269231	0.235669	0.294393	0.155914	0.0728155	0.162577	0.0673077	0.135246	0.136364	0.230216	0.123711	0.0491803	0.189655	0.155405	0.11745	0.132022	0.141414	0.121212	0.160112	0.317804	0.268562	0.123077	0.184502	0.0821918	0.144457	0.3034
chr14	24632954	rs8192917	GZMB	C	C	T	0.322142	0.324427	0.354369	0.35514	0.308219	0.320175	0.223464	0.20202	0.225275	0.248408	0.331776	0.333333	0.281553	0.279141	0.216346	0.331967	0.219697	0.323741	0.195876	0.127049	0.422414	0.466216	0.432886	0.491573	0.444444	0.49495	0.407303	0.330283	0.244866	0.288034	0.273063	0.157534	0.449048	0.3296
chr15	28111713	rs1129038	HERC2	C	C	T	0.821205	0.885496	0.917476	0.957944	0.890411	0.973684	0.209497	0.09596	0.181319	0.681529	0.579439	1	1	0.996933	1	1	0.727273	0.780576	0.809278	0.881148	0.913793	0.858108	1	0.974719	1	1	1	0.921797	0.367299	0.999145	0.754613	0.849315	0.972005	0.9147
chr15	28290120	rs1635168	HERC2	A	A	C	0.370081	0.358779	0.461165	0.369159	0.297945	0.482456	0.067039	0.010101	0.016484	0.207006	0.196262	0.376344	0.436893	0.398773	0.427885	0.413934	0.136364	0.201439	0.123711	0.077869	0.564655	0.540541	0.718121	0.561798	0.767677	0.59596	0.727528	0.386855	0.107425	0.410256	0.169742	0.098173	0.646137	0.3884
chr16	89960104	rs4268748	DEF8	T	T	C	0.720331	0.805344	0.694175	0.775701	0.756849	0.758772	0.72067	0.737374	0.692308	0.840764	0.869159	0.602151	0.771845	0.696319	0.889423	0.594262	0.863636	0.791367	0.865979	0.954918	0.646552	0.560811	0.560403	0.598315	0.570707	0.550505	0.581461	0.760399	0.774092	0.707692	0.826568	0.915525	0.583427	0.7826
chr16	89751681	rs9926296	FANCA	A	A	G	0.335572	0.320611	0.31068	0.406542	0.335616	0.359649	0.458101	0.515152	0.461538	0.566879	0.663551	0.005376	0.014563	0.01227	0.014423	0.008197	0.462121	0.553957	0.391753	0.168033	0.422414	0.364865	0.412752	0.367977	0.39899	0.383838	0.272472	0.345258	0.529226	0.011111	0.509225	0.267123	0.368421	0.3486
chr17	42136994	rs11079035	RAB5C	A	G	A	0.305746	0.194656	0.140777	0.200935	0.171233	0.289474	0.192737	0.181818	0.17033	0.178344	0.158879	0.241935	0.106796	0.138037	0.158654	0.172131	0.162879	0.215827	0.149485	0.118852	0.633621	0.547297	0.677852	0.617977	0.707071	0.611111	0.657303	0.198835	0.178515	0.159829	0.190037	0.13242	0.641097	0.1981
chr18	62361422	rs8083511	TNFRSF11A	C	A	C	0.341974	0.232824	0.237864	0.280374	0.140411	0.223684	0.175978	0.19697	0.153846	0.248408	0.252336	0.639785	0.451456	0.53681	0.451923	0.565574	0.329545	0.28777	0.28866	0.303279	0.37931	0.364865	0.412752	0.5	0.530303	0.393939	0.348315	0.21797	0.206951	0.52906	0.308118	0.296804	0.419933	0.2183
chr19	49665614	rs2304206	BCL2L12, IRF3	G	G	A	0.622267	0.759542	0.752427	0.67757	0.732877	0.618421	0.77095	0.772727	0.752747	0.751592	0.649533	0.88172	0.752427	0.794479	0.836538	0.762295	0.689394	0.723022	0.664948	0.643443	0.383621	0.385135	0.278524	0.351124	0.29798	0.318182	0.300562	0.710483	0.743286	0.801709	0.706642	0.652968	0.326428	0.6673
chr19	4831866	rs4807000	TICAM1 - PLIN3	A	A	G	0.317302	0.28626	0.262136	0.313084	0.287671	0.328947	0.410615	0.439394	0.351648	0.480892	0.331776	0.510753	0.378641	0.447853	0.307692	0.483607	0.299242	0.388489	0.453608	0.29918	0.215517	0.155405	0.134228	0.196629	0.20202	0.10101	0.182584	0.295341	0.410743	0.428205	0.345018	0.36758	0.172452	0.3045
chr19	4830616	rs6510827	TICAM1	T	T	C	0.322299	0.28626	0.262136	0.313084	0.287671	0.328947	0.410615	0.439394	0.351648	0.480892	0.331776	0.510753	0.378641	0.45092	0.307692	0.491803	0.295455	0.395683	0.453608	0.29918	0.237069	0.182432	0.167785	0.199438	0.20202	0.116162	0.196629	0.295341	0.410743	0.430769	0.346863	0.36758	0.18813	0.3035
chr2	55617974	rs10200159	PPP4R3B-DT, PPP4R3B	C	T	C	0.148189	0.0725191	0.0631068	0.0747664	0.0753425	0.127193	0.0363128	0.00505051	0.043956	0.0350318	0.0420561	0.0591398	0.0291262	0.0276074	0.0336538	0.0409836	0.0795455	0.0899281	0.0154639	0.045082	0.387931	0.297297	0.5	0.325843	0.373737	0.393939	0.432584	0.0823627	0.0331754	0.0367521	0.0848708	0.0319635	0.394737	0.0737
chr2	162254026	rs2111485	FAP - IFIH1	G	A	G	0.342286	0.400763	0.432039	0.420561	0.517123	0.359649	0.608939	0.585859	0.615385	0.60828	0.560748	0.129032	0.140777	0.217791	0.192308	0.135246	0.431818	0.47482	0.453608	0.254098	0.25431	0.243243	0.14094	0.264045	0.121212	0.166667	0.103933	0.430116	0.597946	0.168376	0.453875	0.342466	0.181971	0.384
chr2	203875952	rs231725	CTLA4 - ICOS	A	G	A	0.413023	0.290076	0.271845	0.257009	0.253425	0.27193	0.349162	0.40404	0.340659	0.254777	0.257009	0.494624	0.65534	0.601227	0.596154	0.586066	0.435606	0.348921	0.376289	0.639344	0.452586	0.439189	0.520134	0.390449	0.515152	0.353535	0.429775	0.268719	0.317536	0.589744	0.391144	0.522831	0.441769	0.3051
chr2	241468173	rs41342147	FARP2	G	G	A	0.913648	0.877863	0.898058	0.892523	0.880137	0.947368	0.846369	0.924242	0.851648	0.907643	0.892523	0.989247	0.985437	0.98773	0.923077	0.991803	0.905303	0.935252	0.896907	0.889344	0.87069	0.925676	0.902685	0.938202	0.873737	0.919192	0.912921	0.897671	0.882306	0.976923	0.920664	0.892694	0.908175	0.9186
chr2	111252909	rs4308124	MIR4435-2HG	C	T	C	0.434884	0.427481	0.519417	0.565421	0.513699	0.390351	0.374302	0.378788	0.423077	0.442675	0.5	0.252688	0.223301	0.208589	0.158654	0.254098	0.458333	0.428058	0.417526	0.536885	0.581897	0.560811	0.469799	0.674157	0.444444	0.560606	0.474719	0.481697	0.420221	0.218803	0.442804	0.484018	0.540873	0.4361
chr20	50506506	rs6012953	COX6CP2 - PTPN1	G	A	G	0.475953	0.435115	0.334951	0.411215	0.34589	0.372807	0.441341	0.484848	0.467033	0.490446	0.46729	0.295699	0.291262	0.282209	0.25	0.27459	0.598485	0.464029	0.479381	0.401639	0.642241	0.655405	0.573825	0.707865	0.661616	0.707071	0.713483	0.3802	0.468404	0.278632	0.52952	0.436073	0.668533	0.3854
chr20	34077942	rs6059655	RALY	G	A	G	0.987976	1	0.980583	0.981308	0.989726	0.991228	0.932961	0.989899	0.923077	0.977707	0.981308	1	1	1	1	1	0.984848	0.996403	0.989691	1	0.982759	0.986486	1	1	1	1	1	0.989185	0.959716	1	0.990775	0.995434	0.996641	0.9913
chr21	42416077	rs11203203	UBASH3A	A	G	A	0.20128	0.240458	0.320388	0.336449	0.304795	0.280702	0.335196	0.247475	0.395604	0.382166	0.434579	0.0107527	0.0533981	0.0276074	0.0144231	0.0122951	0.287879	0.334532	0.21134	0.0491803	0.181034	0.168919	0.14094	0.101124	0.0808081	0.131313	0.123596	0.294509	0.35861	0.0239316	0.311808	0.121005	0.129339	0.2749
chr21	42431719	rs12482904	UBASH3A	A	T	A	0.12336	0.21374	0.242718	0.252336	0.202055	0.245614	0.203911	0.106061	0.247253	0.261146	0.233645	0.00537634	0.0485437	0.0276074	0.0144231	0.0122951	0.170455	0.201439	0.113402	0.0245902	0.0775862	0.0945946	0.0201342	0.0477528	0.121212	0.010101	0.0224719	0.228785	0.21406	0.0222222	0.186347	0.0639269	0.049832	0.2242
chr22	37185445	rs229527	C1QTNF6	A	C	A	0.441755	0.473282	0.364078	0.495327	0.386986	0.52193	0.402235	0.383838	0.483516	0.423567	0.415888	0.548387	0.815534	0.717791	0.591346	0.54918	0.454545	0.356115	0.365979	0.377049	0.362069	0.412162	0.375839	0.27809	0.333333	0.333333	0.367978	0.446755	0.418641	0.650427	0.404059	0.372146	0.346585	0.4259
chr22	41361643	rs4822024	ZC3H7B - TEF	G	G	A	0.748438	0.637405	0.597087	0.621495	0.616438	0.596491	0.73743	0.782828	0.741758	0.780255	0.752336	0.951613	0.917476	0.886503	0.865385	0.897541	0.518939	0.669065	0.360825	0.258197	0.801724	0.851351	0.879195	0.929775	0.90404	0.924242	0.890449	0.614809	0.758294	0.900855	0.595941	0.303653	0.886898	0.6516
chr22	41371482	rs9611565	TEF	T	T	C	0.678538	0.637405	0.601942	0.616822	0.623288	0.592105	0.706704	0.777778	0.714286	0.773885	0.733645	0.951613	0.927184	0.895706	0.942308	0.909836	0.488636	0.647482	0.360825	0.245902	0.612069	0.628378	0.530201	0.75	0.70202	0.681818	0.61017	0.615641	0.740126	0.921368	0.570111	0.296804	0.644619	0.6498
chr3	188371466	rs13076312	LPP	T	C	T	0.507027	0.572519	0.582524	0.518692	0.544521	0.578947	0.463687	0.580808	0.543956	0.442675	0.415888	0.741935	0.572816	0.634969	0.600962	0.77459	0.454545	0.467626	0.587629	0.635246	0.413793	0.405405	0.369128	0.365169	0.272727	0.434343	0.379213	0.559068	0.480253	0.664103	0.461255	0.614155	0.3757	0.5599
chr3	188394766	rs1464510	LPP	T	C	T	0.0126483	0	0	0.00934579	0.00342466	0	0	0	0	0	0	0	0	0	0	0	0	0	0	0	0.0431034	0.00675676	0.0704698	0.0308989	0.0151515	0.040404	0.0674157	0.00249584	0	0	0	0	0.043673	0
chr3	71508794	rs34346645	FOXP1	C	C	A	0.799032	0.858779	0.800971	0.845794	0.839041	0.785088	0.575419	0.585859	0.631868	0.452229	0.574766	1	1	1	1	1	0.704545	0.615108	0.778351	0.92623	0.793103	0.804054	0.855705	0.80618	0.888889	0.868687	0.907303	0.827787	0.554502	1	0.658672	0.860731	0.848824	0.8236
chr3	119569567	rs59374417	CD80 - ADPRH	C	A	C	0.219082	0.312977	0.271845	0.271028	0.311644	0.350877	0.136872	0.0707071	0.0934066	0.124204	0.154206	0.311828	0.281553	0.325153	0.197115	0.315574	0.094697	0.147482	0.0670103	0.0614754	0.267241	0.25	0.228188	0.16573	0.313131	0.267677	0.30618	0.305324	0.120063	0.290598	0.121771	0.0639269	0.25196	0.3007
chr3	119564621	rs60920700	CD80 - ADPRH	C	T	C	0.220019	0.312977	0.276699	0.271028	0.311644	0.350877	0.136872	0.0707071	0.0934066	0.124204	0.154206	0.311828	0.281553	0.325153	0.201923	0.319672	0.0984849	0.147482	0.0670103	0.0614754	0.267241	0.25	0.228188	0.16573	0.313131	0.277778	0.30618	0.306156	0.120063	0.292308	0.123616	0.0639269	0.25308	0.3039
chr3	196620382	rs6583331	FBXO45 - LINC01063	T	T	A	0.640069	0.656489	0.660194	0.682243	0.664384	0.736842	0.547486	0.505051	0.571429	0.55414	0.546729	0.33871	0.427184	0.404908	0.466346	0.389344	0.575758	0.658273	0.618557	0.647541	0.767241	0.797297	0.879195	0.926966	0.858586	0.747475	0.837079	0.678869	0.545814	0.405983	0.618081	0.634703	0.842105	0.6756
chr4	101302229	rs1031034	PPP3CA	C	C	A	0.634291	0.538168	0.582524	0.61215	0.530822	0.495614	0.675978	0.661616	0.71978	0.77707	0.742991	0.489247	0.504854	0.475461	0.567308	0.454918	0.560606	0.665468	0.556701	0.348361	0.771552	0.831081	0.852349	0.764045	0.80303	0.767677	0.705056	0.549085	0.71643	0.494872	0.614391	0.440639	0.778275	0.5716
chr4	10725229	rs16872571	CLNK - LINC02498	C	C	T	0.735009	0.847328	0.868932	0.78972	0.794521	0.855263	0.701117	0.80303	0.725275	0.719745	0.747664	0.795699	0.786408	0.763804	0.735577	0.782787	0.681818	0.615108	0.737113	0.659836	0.741379	0.635135	0.708054	0.646067	0.747475	0.641414	0.679775	0.829451	0.733017	0.771795	0.647601	0.694064	0.68533	0.7958
chr6	396321	rs12203592	IRF4	C	C	T	0.962367	0.996183	1	0.990654	0.986301	0.995614	0.843575	0.974747	0.818681	0.875796	0.906542	1	1	1	1	1	0.962121	0.863309	0.93299	0.97541	0.987069	0.932432	1	1	1	1	1	0.993344	0.879147	1	0.911439	0.956621	0.992721	0.9946
chr6	166946901	rs2236313	RNASET2	T	T	C	0.415834	0.339695	0.466019	0.299065	0.35274	0.311404	0.575419	0.49495	0.554945	0.633758	0.588785	0.370968	0.364078	0.429448	0.302885	0.32377	0.503788	0.467626	0.417526	0.270492	0.392241	0.412162	0.422819	0.331461	0.323232	0.429293	0.36236	0.351913	0.576619	0.364103	0.48524	0.335616	0.37738	0.342
chr6	166956742	rs2247314	RNASET2	T	T	C	0.491099	0.400763	0.446602	0.341121	0.39726	0.333333	0.639665	0.616162	0.631868	0.66242	0.61215	0.462366	0.470874	0.5	0.461538	0.401639	0.530303	0.586331	0.510309	0.29918	0.456897	0.513514	0.496644	0.466292	0.424242	0.585859	0.469101	0.384359	0.635861	0.461538	0.559041	0.392694	0.483203	0.3969
chr6	32405921	rs3806156	BTNL2, BTNL2, BTNL2, BTNL2, BTNL2, BTNL2, BTNL2, BTNL2, TSBP1-AS1	T	G	T	0.393192	0.503817	0.383495	0.481308	0.380137	0.425439	0.399441	0.348485	0.417582	0.398089	0.32243	0.392473	0.436893	0.315951	0.514423	0.438525	0.443182	0.406475	0.561856	0.47541	0.288793	0.25	0.181208	0.539326	0.191919	0.444444	0.289326	0.434276	0.380727	0.410256	0.424354	0.513699	0.324188	0.4282
chr6	29974306	rs3823355	MICD - HCG9	T	C	T	0.253279	0.118321	0.126214	0.200935	0.212329	0.149123	0.340782	0.378788	0.291209	0.289809	0.294393	0.376344	0.320388	0.358896	0.225962	0.254098	0.246212	0.208633	0.283505	0.586066	0.155172	0.216216	0.161074	0.154494	0.252525	0.247475	0.19382	0.163062	0.319115	0.309402.0017094	0.226937	0.452055	0.18981	0.1827
chr6	90267049	rs72928038	BACH2	A	G	A	0.0713616	0.0572519	0.0582524	0.046729	0.0787671	0.0833333	0.145251	0.141414	0.214286	0.187898	0.168224	0	0	0	0	0.0163934	0.0984849	0.122302	0.195876	0.213115	0.012931	0.027027	0	0	0.0151515	0	0	0.0657238	0.169036	0.0034188	0.110701	0.205479	0.0055991	0.072
chr6	2908357	rs78521699	SERPINB9 - SERPINB6	A	A	G	0.838382	0.763359	0.88835	0.78972	0.835616	0.79386	0.905028	0.818182	0.851648	0.878981	0.934579	0.811828	0.830097	0.754601	0.860577	0.79918	0.931818	0.967626	0.845361	0.795082	0.788793	0.851351	0.848993	0.733146	0.79798	0.893939	0.848315	0.812812	0.882306	0.805128	0.950184	0.817352	0.817469	0.8205
chr6	32623514	rs9271597	HLA-DRB1 - HLA-DQA1	A	T		0.393348	0.385496	0.38835	0.420561	0.304795	0.469298	0.486034	0.358586	0.450549	0.388535	0.350467	0.241935	0.495146	0.435583	0.543269	0.352459	0.477273	0.442446	0.329897	0.540984	0.293103	0.310811	0.342282	0.466292	0.212121	0.29798	0.314607	0.388519	0.413902	0.417094	0.45941	0.447489	0.333147	0.3354
chr7	29092663	rs117744081	CPVL	G	A	G	0.0098376	0.00381679	0.0145631	0.0046729	0.010274	0.00438596	0.0167598	0.030303	0.021978	0.0350318	0.046729	0	0	0	0	0	0.0189394	0.00719424	0.0309278	0	0.00431034	0.0202703	0	0	0	0	0	0.00748752	0.0292259	0	0.0129151	0.0136986	0.00223964	0.0093
chr8	132918810	rs2687812	TG	A	A	T	0.651624	0.496183	0.572816	0.523364	0.493151	0.539474	0.497207	0.358586	0.510989	0.538217	0.490654	0.666667	0.65534	0.638037	0.663462	0.631148	0.522727	0.557554	0.340206	0.356557	0.952586	0.810811	0.983221	0.985955	0.984849	0.964646	0.994382	0.521631	0.486572	0.648718	0.54059	0.349315	0.965846	0.5225
chr9	124309214	rs10986311	NEK6	C	T	C	0.305122	0.362595	0.383495	0.294393	0.363014	0.29386	0.329609	0.333333	0.395604	0.39172	0.275701	0.193548	0.199029	0.144172	0.1875	0.213115	0.340909	0.341727	0.293814	0.241803	0.310345	0.324324	0.439597	0.30618	0.257576	0.292929	0.339888	0.341098	0.345972	0.183761	0.341328	0.26484	0.330347	0.382
chrX	49628118	rs5952553	GAGE1 - VDAC1P2	T	C	T	0.399084	0.623762	0.533333	0.581699	0.590698	0.680982	0.590406	0.55625	0.625	0.648069	0.639752	0.309859	0.3625	0.395833	0.401316	0.336957	0.470874	0.413462	0.364238	0.324607	0.137143	0.208696	0.0747664	0.174905	0.162338	0.141892	0.0810811	0.603624	0.611863	0.364465	0.442029	0.342105	0.133283	0
chrX	29719287	rs73456411	IL1RAPL1	T	G	T	0.0743131	0.029703	0.02	0.0261438	0.0186047	0.0490798	0	0.0125786	0.00735294	0.00429185	0.0125	0	0	0	0	0	0.00970874	0.0625	0	0.0104712	0.177143	0.147826	0.275701	0.231939	0.357143	0.162162	0.239382	0.0283126	0.00625652	0	0.0362319	0.00584795	0.232681	0.0225

## Sheet: Population_info
Supplementary_Table 01: Details of populations from 1KGP and IndiGen
Population code	Population description	Superpopulation code	Superpopulation name	Number of Sample
CHB	Han Chinese in Beijing, China	EAS	East Asian Ancestry	103
JPT	Japanese in Tokyo, Japan	EAS	East Asian Ancestry	104
CHS	Han Chinese South	EAS	East Asian Ancestry	163
CDX	Dai in Xishuangbanna, China	EAS	East Asian Ancestry	93
KHV	Kinh in Ho Chi Minh City, Vietnam	EAS	East Asian Ancestry	122
CEU	Utah residents (CEPH) with Northern and Western European ancestry	EUR	European Ancestry	179
TSI	Toscani in Italia	EUR	European Ancestry	107
GBR	British in England and Scotland	EUR	European Ancestry	91
FIN	Finnish in Finland	EUR	European Ancestry	99
IBS	Iberian populations in Spain	EUR	European Ancestry	157
YRI	Yoruba in Ibadan, Nigeria	AFR	African Ancestry	178
LWK	Luhya in Webuye, Kenya	AFR	African Ancestry	99
GWD	Gambian in Western Division, The Gambia	AFR	African Ancestry	178
MSL	Mende in Sierra Leone	AFR	African Ancestry	99
ESN	Esan in Nigeria	AFR	African Ancestry	149
ASW	African Ancestry in Southwest US	AFR	African Ancestry	74
ACB	African Caribbean in Barbados	AFR	African Ancestry	116
MXL	Mexican Ancestry in Los Angeles, California	AMR2	American Ancestry	97
PUR	Puerto Rican in Puerto Rico	AMR1	American Ancestry	139
CLM	Colombian in Medellin, Colombia	AMR1	American Ancestry	132
PEL	Peruvian in Lima, Peru	AMR2	American Ancestry	122
GIH	Gujarati Indian in Houston, TX	SAS	South Asian Ancestry	103
PJL	Punjabi in Lahore, Pakistan	SAS	South Asian Ancestry	146
BEB	Bengali in Bangladesh	SAS	South Asian Ancestry	131
STU	Sri Lankan Tamil in the UK	SAS	South Asian Ancestry	114
ITU	Indian Telugu in the UK	SAS	South Asian Ancestry	107
INDIGEN	Diverse ethnic groups from India	INDIGEN	South Asian Ancestry	1029

## Sheet: Positive_selection
Supplementary_Table 01: Sites under positive selection among vitiligo-associated risk alleles (acros 1KGP) as predicted by VannoPortal
ID	INDIGEN	South Asian										European					EUR					East Asian					EAS					Admixed Americans				AMR					African							AFR
																																AMR1		AMR2
		Sub-Populations					Tests for Positive Selection					Sub-Populations					Tests for Positive Selection					Sub-Populations					Tests for Positive Selection					Sub-Populations				Tests for Positive Selection					Sub-Populations							Tests for Positive Selection
	INDIGEN	BEB	GIH	ITU	PJL	STU	HWE	DDAF	FST	iHS	Tajima.D	CEU	FIN	GBR	IBS	TSI	HWE	DDAF	FST	iHS	Tajima.D	CDX	CHB	CHS	JPT	KHV	HWE	DDAF	FST	iHS	Tajima.D	CLM	PUR	MXL_	PEL_	HWE	DDAF	FST	iHS	Tajima.D	ACB	ASW	ESN	GWD	LWK	MSL	YRI	HWE	DDAF
rs10200159	NS	NS	NS	NS	NS	NS	Y	N	N	N	Y	Depleted	Depleted	Depleted	NS	NS	Y	N	N	AB	Y	NS	Depleted	Depleted	Depleted	Depleted	Y	N	N	AB	Y	NS	NS	Depleted	NS	Y	N	N	N	Y	Enriched	NS	Enriched	Enriched	Enriched	Enriched	Enriched	Y	Y
rs1031034	NS	NS	NS	NS	NS	NS	Y	N	N	N	Y	NS	NS	NS	NS	NS	Y	N	N	N	Y	NS	NS	NS	NS	Depleted	Y	N	N	N	Y	NS	NS	NS	Depleted	Y	N	N	N	Y	NS	Enriched	Enriched	NS	Enriched	NS	NS	N	N
rs1043101	NS	Enriched	Enriched	Enriched	NS	NS	AB	AB	AB	AB	AB	NS	NS	NS	NS	NS	AB	AB	AB	AB	AB	NS	Enriched	NS	NS	NS	AB	AB	AB	AB	AB	NS	NS	NS	NS	AB	AB	AB	AB	AB	Depleted	NS	Depleted	Depleted	Depleted	Depleted	Depleted	AB	AB
rs10768122	NS	Enriched	Enriched	Enriched	NS	NS	Y	N	N	N	Y	NS	NS	NS	NS	NS	N	N	N	N	Y	NS	Enriched	NS	NS	NS	Y	N	N	N	Y	NS	NS	NS	NS	N	N	N	N	Y	Depleted	NS	Depleted	Depleted	Depleted	Depleted	Depleted	Y	N
rs10774624	NS	NS	NS	NS	NS	Depleted	Y	N	N	N	Y	Enriched	Enriched	Enriched	Enriched	Enriched	Y	Y	Y	N	Y	Depleted	Depleted	Depleted	Depleted	Depleted	N	N	N	AB	Y	NS	Enriched	NS	NS	Y	N	N	N	Y	NS	NS	Depleted	Depleted	Depleted	Depleted	Depleted	Y	N
rs10876864	NS	NS	NS	NS	NS	NS	Y	N	N	N	Y	NS	NS	NS	NS	NS	Y	N	N	N	Y	Depleted	Depleted	Depleted	Depleted	Depleted	Y	N	N	N	Y	NS	NS	Depleted	Depleted	Y	N	N	N	Y	Enriched	Enriched	Enriched	Enriched	Enriched	Enriched	Enriched	Y	N
rs10986311	NS	NS	NS	NS	NS	NS	Y	N	N	N	Y	NS	NS	NS	NS	NS	Y	N	N	N	Y	NS	NS	Depleted	NS	NS	N	N	N	N	Y	NS	NS	NS	NS	Y	N	N	N	Y	NS	NS	NS	NS	NS	NS	NS	Y	N
rs11021232	NS	NS	NS	NS	NS	NS	Y	N	N	N	Y	NS	NS	NS	NS	NS	Y	N	N	N	Y	NS	NS	NS	NS	NS	Y	N	N	N	Y	NS	NS	NS	NS	Y	N	N	N	Y	Depleted	NS	Depleted	NS	NS	Depleted	Depleted	Y	N
rs11079035	NS	NS	NS	NS	NS	NS	Y	N	N	N	Y	NS	NS	NS	NS	NS	Y	N	N	N	Y	NS	Depleted	Depleted	Depleted	NS	N	Y	N	N	Y	NS	NS	Depleted	Depleted	N	N	N	N	Y	Enriched	Enriched	Enriched	Enriched	Enriched	Enriched	Enriched	Y	Y
rs11203203	NS	NS	NS	NS	NS	NS	Y	N	N	N	Y	NS	NS	Enriched	Enriched	Enriched	Y	N	N	N	Y	Depleted	Depleted	Depleted	Depleted	Depleted	Y	N	N	AB	Y	NS	NS	NS	Depleted	Y	N	N	N	Y	NS	NS	NS	NS	Depleted	NS	NS	Y	N
rs1126809	NS	NS	NS	Enriched	NS	NS	Y	N	N	N	Y	Depleted	NS	Depleted	Depleted	Depleted	Y	N	N	N	Y	Enriched	Enriched	Enriched	Enriched	Enriched	N	N	N	AB	Y	NS	NS	NS	NS	Y	N	N	N	Y	NS	NS	Enriched	Enriched	Enriched	NS	Enriched	Y	N
rs1129038	NS	NS	NS	Enriched	NS	Enriched	Y	N	N	N	Y	Depleted	Depleted	Depleted	NS	Depleted	Y	Y	Y	N	Y	Enriched	Enriched	Enriched	Enriched	Enriched	N	N	N	AB	Y	NS	NS	NS	NS	Y	N	N	N	Y	NS	NS	Enriched	Enriched	Enriched	Enriched	Enriched	Y	N
rs117744081	NS	NS	NS	NS	NS	NS	Y	N	N	AB	Y	NS	NS	NS	NS	NS	Y	N	N	AB	Y	NS	NS	NS	NS	NS	AB	N	N	AB	AB	NS	NS	NS	NS	Y	N	N	AB	Y	NS	NS	NS	NS	NS	NS	NS	N	N
rs12203592	NS	NS	NS	NS	NS	NS	Y	N	N	AB	Y	Depleted	NS	Depleted	NS	NS	Y	N	N	N	Y	NS	NS	NS	NS	NS	AB	N	N	AB	AB	NS	NS	NS	NS	Y	N	N	N	Y	NS	NS	NS	NS	NS	NS	NS	Y	N
rs12421615	NS	NS	NS	NS	NS	NS	Y	N	N	N	Y	Depleted	Depleted	Depleted	NS	NS	Y	N	N	N	Y	NS	NS	NS	NS	NS	Y	N	N	N	Y	NS	NS	NS	NS	Y	N	N	N	Y	NS	NS	Enriched	Enriched	Enriched	Enriched	Enriched	Y	N
rs12482904	NS	NS	NS	NS	NS	NS	Y	N	N	N	Y	NS	NS	NS	Enriched	NS	Y	N	N	N	Y	Depleted	NS	NS	Depleted	Depleted	Y	N	N	AB	Y	NS	NS	NS	Depleted	Y	N	N	N	Y	NS	NS	Depleted	NS	NS	Depleted	Depleted	Y	N
rs12771452	NS	NS	NS	NS	NS	NS	Y	N	N	N	Y	NS	NS	NS	NS	NS	Y	N	N	N	Y	NS	Depleted	NS	Depleted	NS	N	N	N	N	Y	NS	NS	NS	NS	Y	N	N	N	Y	NS	NS	NS	Enriched	NS	Enriched	Enriched	Y	N
rs13076312	NS	NS	NS	NS	NS	NS	Y	N	N	N	Y	NS	NS	NS	NS	NS	Y	N	N	N	Y	Enriched	NS	NS	NS	Enriched	N	N	N	N	Y	NS	NS	NS	NS	Y	N	N	N	Y	NS	NS	NS	NS	Depleted	NS	NS	Y	N
rs1393350	NS	NS	NS	Enriched	NS	NS	Y	N	N	N	Y	Depleted	NS	Depleted	Depleted	Depleted	Y	N	N	N	Y	Enriched	Enriched	Enriched	Enriched	NS	N	N	N	AB	Y	NS	NS	NS	NS	Y	N	N	N	Y	NS	NS	Enriched	Enriched	Enriched	Enriched	Enriched	Y	N
rs1464510	NS	NS	NS	NS	NS	NS	AB	AB	AB	AB	AB	NS	NS	NS	NS	NS	AB	AB	AB	AB	AB	NS	NS	NS	NS	NS	AB	AB	AB	AB	AB	NS	NS	NS	NS	AB	AB	AB	AB	AB	NS	NS	NS	NS	NS	NS	NS	AB	AB
rs1635168	NS	NS	NS	NS	NS	NS	Y	N	N	N	Y	Depleted	Depleted	Depleted	NS	NS	Y	Y	N	N	Y	NS	NS	NS	NS	NS	Y	N	N	Y	Y	Depleted	NS	Depleted	Depleted	N	N	N	N	Y	NS	NS	Enriched	Enriched	Enriched	Enriched	Enriched	N	N
rs16843742	NS	NS	NS	NS	NS	NS	Y	N	N	N	Y	NS	NS	NS	NS	NS	N	N	N	N	Y	NS	NS	NS	NS	NS	Y	N	N	N	Y	NS	NS	NS	NS	Y	N	N	N	Y	NS	NS	NS	NS	NS	NS	NS	Y	N
rs16872571	NS	NS	NS	NS	NS	NS	Y	N	N	N	Y	NS	NS	NS	NS	NS	Y	N	N	N	Y	NS	NS	NS	NS	NS	Y	N	N	N	Y	NS	NS	NS	NS	Y	N	N	N	Y	NS	NS	NS	NS	NS	NS	NS	Y	N
rs2017445	Depleted	NS	NS	NS	NS	NS	Y	N	N	N	Y	NS	NS	NS	Enriched	NS	Y	N	N	N	Y	NS	NS	NS	NS	NS	Y	N	N	N	Y	NS	NS	NS	NS	Y	N	N	N	Y	NS	NS	Depleted	NS	Depleted	Depleted	NS	Y	N
rs2111485	NS	NS	NS	NS	NS	NS	Y	N	N	N	Y	Enriched	Enriched	Enriched	Enriched	Enriched	Y	Y	N	N	Y	Depleted	Depleted	NS	Depleted	Depleted	Y	N	N	N	Y	NS	NS	NS	NS	N	N	N	N	Y	NS	NS	Depleted	NS	Depleted	Depleted	Depleted	Y	Y
rs2236313	NS	NS	NS	NS	NS	NS	Y	N	N	N	Y	NS	NS	NS	Enriched	NS	Y	N	N	N	Y	NS	NS	NS	NS	NS	Y	N	N	N	Y	NS	NS	NS	NS	Y	N	N	N	Y	NS	NS	NS	NS	NS	NS	NS	Y	N
rs2247314	NS	NS	NS	NS	NS	NS	Y	N	N	N	Y	NS	NS	NS	Enriched	NS	Y	N	N	N	Y	NS	NS	NS	NS	NS	Y	N	N	N	Y	NS	NS	NS	Depleted	Y	N	N	N	Y	NS	NS	NS	NS	NS	NS	NS	Y	N
rs229527	NS	NS	NS	NS	NS	NS	AB	AB	AB	AB	AB	NS	NS	NS	NS	NS	AB	AB	AB	AB	AB	NS	Enriched	Enriched	NS	NS	AB	AB	AB	AB	AB	NS	NS	NS	NS	AB	AB	AB	AB	AB	NS	NS	NS	NS	NS	NS	NS	AB	AB
rs2304206	NS	NS	NS	NS	NS	NS	Y	N	N	N	Y	NS	NS	NS	NS	NS	Y	N	N	N	Y	Enriched	NS	Enriched	Enriched	NS	Y	N	N	N	Y	NS	NS	NS	NS	Y	N	N	N	Y	Depleted	Depleted	Depleted	Depleted	Depleted	Depleted	Depleted	Y	Y
rs231725	NS	NS	NS	NS	NS	NS	Y	N	N	N	Y	NS	NS	NS	NS	NS	Y	N	N	N	Y	NS	Enriched	Enriched	Enriched	NS	Y	N	N	N	Y	NS	NS	NS	Enriched	Y	N	N	N	Y	NS	NS	NS	NS	NS	NS	NS	Y	N
rs2456973	NS	NS	NS	NS	NS	NS	Y	N	N	N	Y	NS	NS	NS	Enriched	NS	Y	N	N	N	Y	NS	NS	NS	NS	NS	Y	N	N	N	Y	NS	NS	NS	NS	Y	N	N	N	Y	NS	NS	NS	Depleted	Depleted	Depleted	NS	Y	N
rs2476601	NS	NS	NS	NS	NS	NS	Y	N	N	AB	Y	NS	NS	NS	NS	NS	Y	N	N	N	Y	NS	NS	NS	NS	NS	AB	N	N	AB	AB	NS	NS	NS	NS	Y	N	N	AB	Y	NS	NS	NS	NS	NS	NS	NS	N	N
rs2687812	NS	NS	NS	NS	NS	NS	Y	N	N	N	Y	NS	Depleted	NS	NS	NS	Y	N	N	N	Y	NS	NS	NS	NS	NS	Y	N	N	N	Y	NS	NS	Depleted	Depleted	Y	N	N	N	Y	Enriched	NS	Enriched	Enriched	Enriched	Enriched	Enriched	Y	Y
rs301807	NS	NS	Enriched	Enriched	NS	NS	AB	AB	AB	AB	AB	NS	NS	NS	Enriched	NS	AB	AB	AB	AB	AB	Depleted	Depleted	Depleted	Depleted	NS	AB	AB	AB	AB	AB	NS	NS	NS	NS	AB	AB	AB	AB	AB	NS	NS	NS	NS	NS	NS	NS	AB	AB
rs34346645	NS	NS	NS	NS	NS	NS	Y	N	N	N	Y	Depleted	Depleted	Depleted	Depleted	Depleted	Y	N	N	N	Y	Enriched	Enriched	Enriched	Enriched	Enriched	AB	N	N	AB	AB	NS	NS	NS	NS	Y	N	N	N	Y	NS	NS	NS	NS	NS	NS	NS	Y	N
rs35860234	NS	NS	NS	NS	NS	NS	Y	N	N	N	Y	NS	NS	NS	NS	NS	Y	N	N	N	Y	NS	Depleted	NS	Depleted	NS	Y	N	N	N	Y	NS	NS	NS	Depleted	Y	N	N	N	Y	NS	NS	NS	NS	NS	NS	NS	Y	N
rs3806156	NS	NS	NS	NS	NS	NS	Y	N	N	N	Y	NS	NS	NS	NS	NS	Y	N	N	N	Y	NS	NS	NS	NS	NS	Y	N	N	N	Y	NS	NS	NS	NS	Y	N	N	N	Y	NS	NS	Depleted	NS	Depleted	NS	NS	Y	N
rs3823355	NS	NS	NS	NS	NS	NS	Y	N	N	N	Y	NS	NS	NS	NS	NS	Y	N	N	N	Y	NS	NS	NS	NS	NS	Y	N	N	N	Y	NS	NS	NS	Enriched	Y	N	N	N	Y	NS	NS	NS	NS	NS	NS	NS	Y	N
rs41342147	NS	NS	NS	NS	NS	NS	Y	N	N	N	Y	NS	NS	NS	NS	NS	Y	N	N	N	Y	Enriched	NS	NS	NS	NS	Y	N	N	AB	Y	NS	NS	NS	NS	Y	N	N	N	Y	NS	NS	NS	NS	NS	NS	NS	Y	N
rs4268748	NS	NS	NS	NS	NS	NS	Y	N	N	N	Y	NS	NS	NS	NS	NS	Y	N	N	N	Y	NS	NS	NS	Enriched	NS	Y	N	N	N	Y	NS	NS	NS	Enriched	Y	N	N	N	Y	NS	NS	NS	NS	NS	Depleted	NS	Y	N
rs4308124	NS	NS	NS	NS	NS	NS	Y	N	N	N	Y	NS	NS	NS	NS	NS	Y	N	N	N	Y	Depleted	Depleted	Depleted	Depleted	Depleted	Y	N	N	N	Y	NS	NS	NS	NS	Y	N	N	N	Y	NS	NS	NS	Enriched	NS	NS	NS	Y	N
rs4409785	NS	NS	NS	NS	NS	Enriched	Y	N	N	N	Y	NS	NS	NS	NS	NS	Y	N	N	N	Y	NS	NS	NS	NS	NS	Y	N	N	N	Y	NS	NS	NS	NS	Y	N	N	N	Y	Depleted	Depleted	Depleted	Depleted	Depleted	Depleted	Depleted	Y	N
rs4766578	NS	NS	NS	NS	NS	Depleted	Y	N	N	Y	Y	Enriched	Enriched	Enriched	Enriched	Enriched	N	Y	Y	N	Y	Depleted	Depleted	Depleted	Depleted	Depleted	N	N	N	AB	N	NS	Enriched	NS	NS	Y	N	N	Y	Y	NS	NS	Depleted	Depleted	Depleted	Depleted	Depleted	Y	N
rs4807000	NS	NS	NS	NS	NS	NS	Y	N	N	N	Y	NS	NS	NS	NS	NS	Y	N	N	N	Y	Enriched	NS	NS	NS	NS	Y	N	N	N	Y	NS	NS	NS	NS	Y	N	N	N	Y	NS	NS	Depleted	NS	NS	Depleted	NS	Y	N
rs4822024	NS	NS	NS	NS	NS	NS	AB	AB	AB	AB	AB	NS	NS	NS	NS	NS	AB	AB	AB	AB	AB	Enriched	Enriched	NS	NS	Enriched	AB	AB	AB	AB	AB	Depleted	NS	Depleted	Depleted	AB	AB	AB	AB	AB	NS	NS	NS	Enriched	Enriched	Enriched	Enriched	AB	AB
rs4908760	NS	NS	Enriched	Enriched	NS	NS	Y	N	N	N	Y	NS	NS	NS	Enriched	NS	Y	N	N	N	Y	Depleted	NS	Depleted	Depleted	NS	Y	N	N	N	Y	NS	NS	NS	NS	Y	N	N	N	Y	NS	NS	NS	NS	Depleted	Depleted	Depleted	Y	N
rs59374417	NS	NS	NS	NS	NS	NS	AB	AB	AB	AB	AB	NS	Depleted	NS	NS	NS	AB	AB	AB	AB	AB	NS	NS	NS	NS	NS	AB	AB	AB	AB	AB	NS	NS	Depleted	Depleted	AB	AB	AB	AB	AB	NS	NS	NS	NS	NS	NS	NS	AB	AB
rs5952553	Depleted	Enriched	NS	NS	NS	Enriched	Y	N	N	N	Y	NS	NS	Enriched	Enriched	Enriched	Y	N	N	N	Y	NS	NS	NS	NS	NS	Y	N	N	N	Y	NS	NS	NS	NS	Y	N	N	N	Y	Depleted	NS	Depleted	Depleted	Depleted	Depleted	Depleted	Y	N
rs6012953	NS	NS	NS	NS	NS	NS	Y	N	N	N	Y	NS	NS	NS	NS	NS	Y	N	N	N	Y	Depleted	Depleted	Depleted	Depleted	Depleted	Y	N	N	N	Y	NS	NS	NS	NS	Y	N	N	N	Y	NS	NS	NS	Enriched	Enriched	Enriched	Enriched	Y	N
rs6059655	NS	NS	NS	NS	NS	NS	Y	N	N	AB	Y	NS	NS	NS	NS	NS	Y	N	N	AB	Y	NS	NS	NS	NS	NS	AB	N	N	AB	AB	NS	NS	NS	NS	Y	N	N	AB	Y	NS	NS	NS	NS	NS	NS	NS	N	N
rs60920700	NS	NS	NS	NS	NS	NS	Y	N	N	N	Y	NS	Depleted	NS	NS	NS	Y	N	N	N	Y	NS	NS	NS	NS	NS	Y	N	N	N	Y	NS	NS	Depleted	Depleted	Y	N	N	N	Y	NS	NS	NS	NS	NS	NS	NS	Y	N
rs6510827	NS	NS	NS	NS	NS	NS	Y	N	N	N	Y	NS	NS	NS	NS	NS	Y	N	N	N	Y	Enriched	NS	NS	NS	NS	Y	N	N	N	Y	NS	NS	NS	NS	Y	N	N	N	Y	NS	NS	Depleted	NS	NS	Depleted	NS	Y	N
rs6583331	NS	NS	NS	NS	NS	NS	Y	N	N	N	Y	NS	NS	NS	NS	NS	Y	N	N	N	Y	Depleted	Depleted	Depleted	Depleted	Depleted	Y	N	N	AB	Y	NS	NS	NS	NS	Y	N	N	N	Y	NS	NS	Enriched	Enriched	Enriched	NS	Enriched	Y	N
rs706779	NS	NS	NS	NS	NS	NS	Y	N	N	N	Y	NS	NS	NS	NS	NS	Y	N	N	N	Y	NS	NS	NS	NS	NS	Y	N	N	N	Y	NS	NS	Depleted	NS	Y	N	N	N	Y	NS	NS	NS	NS	NS	NS	NS	Y	N
rs71508903	NS	NS	NS	NS	NS	NS	Y	N	N	N	Y	NS	NS	NS	NS	NS	N	N	N	N	Y	NS	NS	NS	NS	NS	N	N	N	N	Y	NS	NS	NS	NS	Y	N	N	N	Y	Depleted	NS	Depleted	Depleted	Depleted	Depleted	Depleted	Y	N
rs72928038	NS	NS	NS	NS	NS	NS	Y	N	N	N	Y	NS	NS	Enriched	Enriched	NS	Y	N	N	N	Y	Depleted	Depleted	Depleted	Depleted	NS	N	N	N	AB	Y	NS	NS	NS	NS	Y	N	N	N	Y	NS	NS	Depleted	Depleted	NS	Depleted	Depleted	Y	N
rs73456411	NS	NS	NS	NS	NS	NS	Y	N	N	N	Y	Depleted	NS	NS	NS	NS	Y	N	N	N	Y	Depleted	Depleted	Depleted	Depleted	Depleted	AB	N	N	AB	AB	NS	NS	Depleted	NS	Y	N	N	N	Y	NS	NS	Enriched	Enriched	Enriched	NS	Enriched	N	N
rs78037977	NS	NS	NS	NS	NS	NS	Y	N	N	N	Y	NS	NS	NS	NS	NS	Y	N	N	N	Y	NS	NS	NS	NS	NS	N	N	N	AB	Y	NS	NS	NS	NS	Y	N	N	AB	Y	NS	NS	NS	NS	NS	NS	NS	N	N
rs78521699	NS	NS	NS	NS	NS	NS	Y	N	N	N	Y	NS	NS	NS	NS	NS	Y	N	N	N	Y	NS	NS	NS	NS	NS	Y	N	N	N	Y	NS	Enriched	NS	NS	Y	N	N	N	Y	NS	NS	NS	NS	NS	NS	NS	Y	N
rs8083511	NS	NS	NS	NS	Depleted	NS	Y	N	N	N	Y	Depleted	NS	Depleted	NS	NS	Y	N	N	N	Y	Enriched	NS	Enriched	NS	Enriched	Y	N	N	N	Y	NS	NS	NS	NS	Y	N	N	N	Y	NS	NS	NS	NS	Enriched	NS	NS	Y	N
rs8192917	NS	NS	NS	NS	NS	NS	Y	N	N	N	Y	NS	NS	NS	NS	NS	Y	N	N	N	Y	NS	NS	NS	NS	NS	Y	N	N	N	Y	NS	NS	NS	Depleted	Y	N	N	N	Y	NS	NS	NS	Enriched	NS	NS	NS	Y	N
rs9271597	NS	NS	NS	NS	NS	NS	Y	N	N	N	Y	NS	NS	NS	NS	NS	Y	N	N	N	Y	NS	NS	NS	NS	NS	Y	N	N	N	Y	NS	NS	NS	NS	Y	N	N	N	Y	NS	NS	NS	NS	Depleted	NS	NS	Y	N
rs9611565	NS	NS	NS	NS	NS	NS	Y	N	N	N	Y	NS	NS	NS	NS	NS	Y	N	N	N	Y	Enriched	Enriched	Enriched	Enriched	Enriched	N	N	N	N	Y	NS	NS	Depleted	Depleted	Y	N	N	N	Y	NS	NS	NS	NS	NS	NS	NS	Y	N
rs9926296	NS	NS	NS	NS	NS	NS	Y	N	N	N	Y	NS	NS	NS	Enriched	Enriched	Y	N	N	N	Y	Depleted	Depleted	Depleted	Depleted	Depleted	Y	Y	N	AB	Y	NS	Enriched	NS	Depleted	Y	N	N	N	Y	NS	NS	NS	NS	NS	NS	NS	Y	N
Full form of abbreviation
NS	Not Significant
Y	Positive selection criteria passed
N	Positive selection criteria not passed
AB	Records were Absent
HWE	Hardy-We Hardy-Weinberg equilibriuminberg equilibrium
DDAF	Difference of Derived Allele Frequency
FST	Fixation Index (Cockerham & Weir estimator's approximate formula)
iHS	Integrated Haplotype Score
[truncated: 3 more columns]
