# Supplementary material for: Estimation of genetic variation in vitiligo associated genes: Population genomics perspective
Source: BMC Genom Data. 2024 Jul 26;25:72. doi: 10.1186/s12863-024-01254-6 (PMC11282599; doi:10.1186/s12863-024-01254-6)
Supplement: Supplementary file 6 — Supplementary Table 02: SNPs belonging to additional vitiligo-associated genes in 1KGP super-populations (filtered based on MAF ≥ 0.05 in South Asian super-population) and annotation of significant SNPs [file 12863_2024_1254_MOESM6_ESM.xlsx]

## Sheet: SNPs_SAS_MAF_0.05
Supplementary_Table 02: SNPs belonging to additional vitiligo-associated genes in 1KGP super-populations (filtered based on MAF≥0.05 in South Asian super-population)
CHROM	POS	dbSNP ID	REF	ALT	1KGP	SAS	EUR	EAS	AMR1	AMR2	AFR
chr9	4984549	rs1887429	G	T	0.344941	0.238769	0.269352	0.148718	0.293358	0.19863	0.650056
chr9	4985542	rs2274472	T	C	0.280606	0.358569	0.35387	0.388034	0.330258	0.257991	0.0963046
chr9	4985879	rs2274471	A	G	0.175828	0.16223	0.257504	0.164103	0.238007	0.1621	0.119261
chr9	4987057	rs57597906	T	C	0.0349781	0.0906822	0.0268562	0.0598291	0.0202952	0	0
chr9	4987958	rs10974900	C	T	0.515147	0.409318	0.392575	0.369231	0.426199	0.315068	0.844905
chr9	4988048	rs10156618	G	C	0.503279	0.40599	0.35387	0.371795	0.383764	0.283105	0.851064
chr9	4988146	rs10974901	A	G	0.104934	0.108153	0.00394945	0.188889	0.0553506	0.086758	0.138858
chr9	4988341	rs10156475	C	T	0.478607	0.36772	0.387836	0.375214	0.413284	0.303653	0.74804
chr9	4988657	rs7867137	T	C	0.472205	0.36772	0.387836	0.377778	0.409594	0.30137	0.725084
chr9	4988761	rs7849191	C	T	0.51624	0.409318	0.391785	0.382906	0.426199	0.315068	0.840426
chr9	4991379	rs10758670	G	A	0.363679	0.400166	0.342812	0.532479	0.376384	0.328767	0.24804
chr9	4991975	rs73639250	C	T	0.164585	0.15391	0.281991	0.159829	0.230627	0.152968	0.0744681
chr9	4992030	rs73639251	T	C	0.166927	0.15391	0.281991	0.163248	0.230627	0.152968	0.0806271
chr9	4994052	rs60763646	T	C	0.171611	0.15391	0.281991	0.177778	0.230627	0.152968	0.0879059
chr9	4994387	rs56845968	G	T	0.158495	0.155574	0.281201	0.165812	0.225092	0.152968	0.049832
chr9	4995125	rs7026646	G	A	0.972517	0.935108	0.949447	0.999145	0.97048	0.972603	0.9972
chr9	4996997	rs10815142	G	A	0.153342	0.143927	0.234597	0.174359	0.206642	0.143836	0.0744681
chr9	4997224	rs7863828	C	T	0.284822	0.198003	0.304897	0.181197	0.271218	0.191781	0.423852
chr9	4997333	rs10123976	A	T	0.254372	0.279534	0.278041	0.276923	0.267528	0.426941	0.159574
chr9	4998401	rs7868130	C	T	0.245315	0.27371	0.270142	0.274359	0.271218	0.424658	0.137738
chr9	4998639	rs2225125	A	G	0.251405	0.27787	0.274092	0.277778	0.273063	0.420091	0.152296
chr9	4998855	rs2209773	G	C	0.366646	0.316972	0.278041	0.284615	0.319188	0.445205	0.511758
chr9	4999303	rs1327494	A	G	0.250468	0.277038	0.274092	0.274359	0.273063	0.420091	0.151736
chr9	5000811	rs12347727	A	G	0.266864	0.282862	0.280411	0.276923	0.269373	0.426941	0.199888
chr9	5000904	rs79461273	T	C	0.0470019	0.0840266	0.0189573	0.139316	0.0202952	0.00456621	0
chr9	5001204	rs58346692	G	A	0.232199	0.194676	0.309637	0.183761	0.267528	0.178082	0.236842
chr9	5001205	rs57291545	A	T	0.232199	0.194676	0.309637	0.183761	0.267528	0.178082	0.236842
chr9	5002011	rs4587378	C	T	0.702061	0.592346	0.611374	0.610256	0.619926	0.641553	0.94009
chr9	5002188	rs10974907	C	A	0.27842	0.18802	0.271722	0.184615	0.256458	0.191781	0.433371
chr9	5002911	rs10120763	C	G	0.259057	0.268719	0.272512	0.276923	0.273063	0.436073	0.183651
chr9	5003093	rs7865605	G	A	0.245315	0.194676	0.310427	0.183761	0.269373	0.180365	0.282195
chr9	5003338	rs4372063	G	A	0.691287	0.592346	0.612954	0.549573	0.619926	0.641553	0.94009
chr9	5003973	rs10115312	G	T	0.684728	0.587354	0.576619	0.549573	0.597786	0.641553	0.952408
chr9	5005034	rs59384377	A	T	0.24594	0.277038	0.277251	0.274359	0.269373	0.420091	0.134378
chr9	5005040	rs7863708	T	C	0.967364	0.912646	0.944708	0.999145	0.97048	0.972603	0.9972
chr9	5006345	rs62541529	G	C	0.363835	0.311148	0.276461	0.280342	0.319188	0.445205	0.509519
chr9	5006743	rs11999928	T	G	0.365709	0.314476	0.281991	0.281197	0.319188	0.445205	0.509519
chr9	5007138	rs72699568	C	T	0.362742	0.311148	0.275671	0.277778	0.319188	0.442922	0.508399
chr9	5008070	rs7030260	C	A	0.406465	0.310316	0.274882	0.276923	0.326568	0.456621	0.661254
chr9	5009541	rs10815143	G	A	0.416771	0.310316	0.265403	0.277778	0.324723	0.454338	0.705487
chr9	5010091	rs10974910	G	A	0.245159	0.268719	0.264613	0.268376	0.263838	0.415525	0.152856
chr9	5010192	rs10815144	G	A	0.638976	0.499168	0.533965	0.465812	0.571956	0.630137	0.943449
chr9	5010471	rs10974911	C	A	0.232511	0.188852	0.263823	0.186325	0.243542	0.178082	0.279955
chr9	5010751	rs7852988	C	A	0.6396	0.499168	0.533965	0.470085	0.570111	0.630137	0.943449
chr9	5010885	rs10974912	A	C	0.22158	0.272879	0.266983	0.274359	0.252768	0.417808	0.06271
chr9	5011795	rs62541531	C	T	0.359775	0.310316	0.271722	0.277778	0.313653	0.445205	0.50224
chr9	5013309	rs10815145	G	A	0.360868	0.310316	0.268562	0.282051	0.311808	0.440639	0.507279
chr9	5014332	rs10974914	G	A	0.361024	0.310316	0.268562	0.282051	0.311808	0.440639	0.507839
chr9	5015143	rs7045000	G	A	0.367895	0.313644	0.28436	0.284615	0.322878	0.449772	0.511758
chr9	5015732	rs7046736	C	A	0.430512	0.40183	0.308847	0.365812	0.345018	0.454338	0.598544
chr9	5016145	rs10815147	C	T	0.259681	0.267887	0.277251	0.279487	0.273063	0.431507	0.182531
chr9	5016455	rs4527935	A	T	0.24594	0.267887	0.278831	0.280342	0.271218	0.424658	0.133819
chr9	5016818	rs10974915	A	G	0.36727	0.311148	0.28278	0.289744	0.321033	0.449772	0.509519
chr9	5017350	rs10974916	G	A	0.367114	0.310316	0.28278	0.289744	0.321033	0.449772	0.509519
chr9	5017384	rs62541532	C	A	0.208776	0.266223	0.276461	0.280342	0.254613	0.413242	0.0111982
chr9	5018041	rs12352214	G	A	0.366021	0.310316	0.28436	0.283761	0.321033	0.449772	0.508399
chr9	5019201	rs10123873	T	G	0.368832	0.315308	0.298578	0.286325	0.324723	0.458904	0.5
chr9	5020089	rs72699574	G	A	0.211118	0.274542	0.28594	0.27265	0.258303	0.413242	0.0111982
chr9	5020529	rs7030315	A	G	0.971112	0.913478	0.958136	0.999145	0.97786	0.977169	0.9972
chr9	5021140	rs12346093	T	A	0.251093	0.28203	0.279621	0.279487	0.271218	0.429224	0.141657
chr9	5021191	rs12345127	A	T	0.367427	0.323627	0.28357	0.288889	0.319188	0.454338	0.50112
chr9	5021514	rs7034753	A	G	0.656777	0.519967	0.577409	0.476068	0.601476	0.643836	0.943449
chr9	5021529	rs10974918	C	T	0.230012	0.189684	0.254344	0.182906	0.245387	0.178082	0.278835
chr9	5022807	rs7851556	C	T	0.361181	0.311148	0.274092	0.28547	0.315498	0.445205	0.49944
chr9	5023441	rs11794708	G	A	0.208307	0.279534	0.271722	0.274359	0.247232	0.408676	0.0111982
chr9	5023604	rs7043489	A	C	0.373204	0.3203	0.279621	0.286325	0.324723	0.445205	0.529115
chr9	5023794	rs11794778	G	T	0.24188	0.28203	0.273302	0.273504	0.261993	0.417808	0.12262
chr9	5024427	rs10974921	T	A	0.208776	0.276206	0.271722	0.276068	0.249077	0.417808	0.0111982
chr9	5025746	rs10124627	T	G	0.383354	0.323627	0.281991	0.292308	0.326568	0.454338	0.554871
chr9	5026293	rs2183137	A	G	0.265303	0.28203	0.278041	0.282906	0.276753	0.429224	0.18981
chr9	5028813	rs10974922	C	T	0.413023	0.308652	0.271722	0.282906	0.326568	0.456621	0.684211
chr9	5028921	rs62541534	C	G	0.237664	0.27371	0.270142	0.273504	0.260148	0.417808	0.115901
chr9	5029077	rs60221565	T	G	0.24594	0.27371	0.274092	0.276923	0.267528	0.420091	0.137738
chr9	5033882	rs7875265	C	A	0.368988	0.30782	0.274882	0.287179	0.313653	0.445205	0.528555
chr9	5033904	rs11526366	C	T	0.257808	0.274542	0.279621	0.249573	0.250923	0.180365	0.257559
chr9	5033977	rs11525937	T	G	0.157558	0.159734	0.270932	0.173504	0.225092	0.148402	0.0470325
chr9	5034275	rs11506660	T	C	0.244535	0.270383	0.271722	0.277778	0.265683	0.426941	0.134938
chr9	5034454	rs9777208	C	A	0.414585	0.30782	0.275671	0.287179	0.326568	0.456621	0.68477
chr9	5034507	rs9775719	G	A	0.414897	0.311148	0.274092	0.287179	0.326568	0.456621	0.68477
chr9	5035059	rs28861154	C	T	0.259369	0.27787	0.28436	0.248718	0.250923	0.178082	0.258679
chr9	5035586	rs11506661	A	T	0.253435	0.270383	0.278831	0.277778	0.269373	0.417808	0.162934
chr9	5035727	rs12552825	G	A	0.303716	0.274542	0.278831	0.250427	0.269373	0.194064	0.413214
chr9	5035974	rs60806323	G	A	0.303092	0.274542	0.278831	0.249573	0.263838	0.194064	0.413214
chr9	5035986	rs56350107	C	T	0.257964	0.274542	0.278831	0.248718	0.254613	0.180365	0.258119
chr9	5036219	rs6476935	G	A	0.674891	0.584859	0.561611	0.538462	0.586716	0.636986	0.941209
chr9	5037002	rs10481522	T	A	0.672861	0.58569	0.561611	0.536752	0.586716	0.636986	0.934491
chr9	5037180	rs75354820	T	C	0.244222	0.269551	0.278831	0.274359	0.265683	0.426941	0.131579
chr9	5037234	rs77129756	T	C	0.254528	0.269551	0.278831	0.279487	0.271218	0.417808	0.165733
chr9	5037393	rs75032480	A	C	0.223142	0.269551	0.275671	0.279487	0.247232	0.417808	0.06271
chr9	5037694	rs11999076	C	T	0.359775	0.306988	0.275671	0.282906	0.311808	0.445205	0.49888
chr9	5038164	rs62541538	G	A	0.23985	0.269551	0.274882	0.278632	0.261993	0.417808	0.119261
chr9	5038180	rs62541539	C	T	0.24797	0.269551	0.274882	0.277778	0.267528	0.417808	0.147256
chr9	5039652	rs1576271	A	C	0.250156	0.269551	0.279621	0.273504	0.271218	0.417808	0.153415
chr9	5040080	rs62541540	A	G	0.25	0.276206	0.278041	0.271795	0.269373	0.417808	0.151176
chr9	5040163	rs7023146	G	A	0.637414	0.497504	0.536335	0.45812	0.566421	0.63242	0.943449
chr9	5040203	rs7043371	T	A	0.639756	0.50416	0.541864	0.45812	0.566421	0.63242	0.943449
chr9	5040786	rs7871070	T	A	0.367427	0.330283	0.28515	0.286325	0.311808	0.442922	0.50224
chr9	5040876	rs62541542	C	T	0.0429419	0.0973378	0.0884676	0	0.0553506	0.0182648	0.00447928
chr9	5041690	rs72699590	C	G	0.357121	0.310316	0.264613	0.283761	0.300738	0.438356	0.49944
chr9	5041692	rs72699592	G	T	0.357121	0.310316	0.264613	0.283761	0.300738	0.438356	0.49944
chr9	5042046	rs7032785	C	T	0.637258	0.5	0.536335	0.45641	0.562731	0.63242	0.943449
chr9	5042082	rs62541543	G	A	0.237352	0.265391	0.269352	0.276068	0.258303	0.417808	0.119821
chr9	5042237	rs7468147	C	A	0.384603	0.306988	0.275671	0.286325	0.319188	0.442922	0.583987
chr9	5042757	rs59225790	G	A	0.23985	0.266223	0.274092	0.276923	0.265683	0.415525	0.12262
chr9	5042981	rs7033052	G	C	0.65178	0.513311	0.578989	0.45641	0.584871	0.646119	0.946249
chr9	5043007	rs12551254	C	T	0.270612	0.190516	0.257504	0.17094	0.252768	0.194064	0.423292
chr9	5043152	rs7025540	T	C	0.370394	0.306988	0.278831	0.282051	0.317343	0.445205	0.533595
chr9	5043156	rs7037207	C	T	0.635853	0.493344	0.535545	0.453846	0.566421	0.636986	0.942889
chr9	5043688	rs59668095	C	G	0.238132	0.266223	0.274092	0.277778	0.263838	0.417808	0.115901
chr9	5043767	rs58345215	A	T	0.238132	0.266223	0.274092	0.277778	0.263838	0.417808	0.115901
chr9	5045328	rs7046077	C	G	0.366646	0.306988	0.279621	0.286325	0.313653	0.442922	0.518477
chr9	5045658	rs7045491	G	A	0.360868	0.306988	0.279621	0.286325	0.311808	0.442922	0.49832
chr9	5045695	rs7046511	C	T	0.360712	0.306988	0.279621	0.28547	0.313653	0.442922	0.49776
chr9	5045916	rs12339774	C	T	0.638976	0.497504	0.537125	0.462393	0.566421	0.63242	0.945689
chr9	5046548	rs7863219	A	C	0.684416	0.587354	0.562401	0.552991	0.590406	0.636986	0.962486
chr9	5046881	rs7039518	T	C	0.684416	0.587354	0.562401	0.552991	0.590406	0.636986	0.962486
chr9	5046935	rs10121491	T	C	0.361337	0.306988	0.275671	0.288889	0.313653	0.442922	0.50056
chr9	5048213	rs12343374	C	T	0.239225	0.266223	0.271722	0.275214	0.263838	0.417808	0.12318
chr9	5048814	rs7028112	G	A	0.63757	0.496672	0.538705	0.457265	0.566421	0.63242	0.943449
chr9	5049065	rs1328917	G	T	0.636477	0.495008	0.538705	0.452991	0.566421	0.63242	0.943449
chr9	5050307	rs10974935	C	T	0.358214	0.306988	0.275671	0.284615	0.313653	0.442922	0.492161
chr9	5050369	rs1028912	G	C	0.639444	0.498336	0.539494	0.464957	0.566421	0.63242	0.943449
chr9	5050706	rs2230722	C	T	0.36446	0.31198	0.302528	0.284615	0.337638	0.436073	0.486562
chr9	5052777	rs74361750	C	G	0.0357589	0.0881864	0.0244866	0.0675214	0.0202952	0.00456621	0
chr9	5053743	rs2149555	C	T	0.244222	0.266223	0.271722	0.281197	0.263838	0.417808	0.137178
chr9	5055015	rs1536799	C	T	0.9708	0.932612	0.945498	0.999145	0.964945	0.972603	0.9972
chr9	5055434	rs1536800	C	T	0.198314	0.22629	0.222749	0.190598	0.219557	0.376712	0.117021
chr9	5056037	rs10974938	A	G	0.225328	0.265391	0.271722	0.2	0.250923	0.408676	0.129339
chr9	5056482	rs10974939	G	T	0.223923	0.262063	0.270142	0.193162	0.250923	0.408676	0.132139
chr9	5056931	rs1536798	C	A	0.607589	0.486689	0.523697	0.361538	0.538745	0.614155	0.928891
chr9	5057284	rs10815148	T	A	0.341349	0.302829	0.274092	0.204274	0.298893	0.43379	0.494961
chr9	5057568	rs12338854	G	C	0.363054	0.310316	0.274882	0.293162	0.308118	0.442922	0.503919
chr9	5058976	rs62541557	A	G	0.021549	0.0723794	0.0205371	0	0.0332103	0.00913242	0.00167973
chr9	5058991	rs7034878	A	C	0.560587	0.544093	0.548183	0.540171	0.523985	0.605023	0.594065
chr9	5059114	rs75629019	C	G	0.046065	0.0890183	0.0260663	0.0675214	0.0184502	0.00456621	0.0358343
chr9	5059440	rs2149556	C	T	0.670518	0.580699	0.550553	0.54188	0.564576	0.627854	0.942889
chr9	5061578	rs12337134	G	A	0.253279	0.266223	0.271722	0.288889	0.273063	0.417808	0.161814
chr9	5062056	rs72701605	G	A	0.251874	0.267055	0.271722	0.28547	0.271218	0.417808	0.159015
chr9	5062473	rs7859390	T	A	0.261399	0.266223	0.270932	0.283761	0.274908	0.424658	0.192609
chr9	5062610	rs57204002	T	C	0.290131	0.267887	0.271722	0.286325	0.287823	0.424658	0.288354
chr9	5062816	rs61284219	C	A	0.361493	0.308652	0.275671	0.293162	0.321033	0.436073	0.496641
chr9	5062844	rs57707737	A	T	0.243129	0.267055	0.271722	0.28547	0.271218	0.417808	0.12766
chr9	5062932	rs57299248	C	G	0.425671	0.30782	0.275671	0.294872	0.335793	0.458904	0.716125
chr9	5063199	rs913594	G	A	0.378357	0.225458	0.250395	0.169231	0.276753	0.207763	0.781635
chr9	5063296	rs12339666	G	T	0.358994	0.295341	0.275671	0.294872	0.321033	0.436073	0.495521
chr9	5063664	rs7036476	T	C	0.363054	0.300333	0.277251	0.295727	0.321033	0.440639	0.503919
chr9	5063701	rs10815149	T	C	0.36321	0.300333	0.276461	0.295727	0.321033	0.442922	0.504479
chr9	5064193	rs16922576	T	C	0.250625	0.27787	0.292259	0.286325	0.285978	0.431507	0.1243
chr9	5065642	rs7868821	A	G	0.305434	0.207987	0.28673	0.221368	0.271218	0.189498	0.478163
chr9	5065750	rs12342421	G	C	0.237508	0.265391	0.268562	0.283761	0.265683	0.420091	0.113102
chr9	5067298	rs7861599	C	T	0.656309	0.5599	0.541074	0.52906	0.562731	0.618721	0.923852
chr9	5068178	rs547378966	A	C	0.142879	0.15391	0.222749	0.164957	0.193727	0.148402	0.0475924
chr9	5068520	rs3780365	T	C	0.352436	0.306156	0.270932	0.292308	0.309963	0.431507	0.474244
chr9	5068596	rs3780366	T	C	0.249063	0.263727	0.268562	0.282906	0.269373	0.413242	0.156775
chr9	5068755	rs3780367	T	G	0.250937	0.265391	0.271722	0.284615	0.271218	0.413242	0.158455
chr9	5069837	rs7869668	G	A	0.628045	0.488353	0.513428	0.457265	0.549815	0.614155	0.942329
chr9	5070401	rs67006981	A	G	0.236883	0.265391	0.272512	0.282906	0.260148	0.413242	0.111982
chr9	5070831	rs10974944	C	G	0.251718	0.266223	0.272512	0.283761	0.271218	0.415525	0.160134
chr9	5070905	rs10815151	C	T	0.279513	0.193844	0.264613	0.165812	0.245387	0.182648	0.456327
chr9	5071049	rs10119004	G	A	0.636946	0.501664	0.539494	0.458974	0.555351	0.614155	0.944009
chr9	5071942	rs12686652	C	G	0.241255	0.266223	0.274092	0.283761	0.265683	0.415525	0.12318
chr9	5072182	rs12335546	C	T	0.355871	0.306988	0.278041	0.292308	0.313653	0.431507	0.479843
chr9	5072798	rs4495487	T	C	0.238132	0.266223	0.274092	0.284615	0.263838	0.413242	0.112542
chr9	5073289	rs10283730	G	A	0.239538	0.266223	0.270932	0.283761	0.261993	0.413242	0.120941
chr9	5074189	rs12343867	T	C	0.253904	0.267055	0.275671	0.284615	0.274908	0.415525	0.163494
chr9	5075603	rs10283563	C	T	0.359619	0.306988	0.274882	0.291453	0.306273	0.438356	0.496641
chr9	5075628	rs10283564	C	G	0.237976	0.266223	0.270932	0.284615	0.260148	0.413242	0.115342
chr9	5076399	rs7038763	T	C	0.359931	0.306988	0.278041	0.295727	0.317343	0.43379	0.490482
chr9	5076613	rs12349785	G	C	0.238601	0.266223	0.274882	0.284615	0.263838	0.413242	0.113662
chr9	5078117	rs1159782	T	C	0.238445	0.266223	0.274882	0.283761	0.263838	0.413242	0.113662
chr9	5081138	rs12554699	G	A	0.135696	0.148918	0.218009	0.163248	0.193727	0.139269	0.0319149
chr9	5081334	rs7875908	C	T	0.632417	0.494176	0.526066	0.452991	0.559041	0.623288	0.942889
chr9	5081585	rs7034539	A	G	0.264991	0.193012	0.251185	0.161538	0.249077	0.182648	0.416013
chr9	5081780	rs2230724	G	A	0.630231	0.494176	0.525276	0.452991	0.559041	0.623288	0.93561
chr9	5082333	rs7865719	A	G	0.531387	0.454243	0.525276	0.449573	0.52214	0.577626	0.632699
chr9	5082671	rs57839907	T	A	0.258901	0.19218	0.250395	0.161538	0.241697	0.189498	0.395857
chr9	5082839	rs73395330	C	T	0.259525	0.19218	0.250395	0.161538	0.241697	0.189498	0.398096
chr9	5083533	rs12343065	C	T	0.237508	0.261231	0.274882	0.282051	0.267528	0.413242	0.113662
chr9	5083634	rs12348771	T	C	0.237664	0.261231	0.274882	0.282051	0.267528	0.413242	0.114222
chr9	5084049	rs7857730	G	T	0.658963	0.566556	0.551343	0.526496	0.575646	0.627854	0.917133
chr9	5084215	rs73639261	G	A	0.17614	0.19218	0.248815	0.164957	0.226937	0.164384	0.108623
chr9	5085417	rs62543863	C	T	0.23579	0.260399	0.270932	0.282051	0.263838	0.413242	0.111982
chr9	5085549	rs73395341	A	G	0.21752	0.193844	0.249605	0.176068	0.239852	0.16895	0.243001
chr9	5085859	rs62543876	G	C	0.572923	0.529118	0.548973	0.536752	0.54428	0.609589	0.642777
chr9	5086060	rs118138024	A	G	0.0407558	0.0890183	0.028436	0.0726496	0.0258303	0.00456621	0.00951848
chr9	5086608	rs61328436	T	G	0.0351343	0.0723794	0.028436	0.0735043	0.0258303	0.00456621	0
chr9	5086874	rs28674503	G	C	0.0382573	0.0815308	0.007109	0.0709402	0.00369004	0	0.0296753
chr9	5087087	rs2031904	C	T	0.142099	0.148918	0.220379	0.177778	0.188192	0.143836	0.0442329
chr9	5087238	rs2031905	G	A	0.172548	0.217138	0.222749	0.24359	0.199262	0.146119	0.0587906
chr9	5087495	rs2031906	C	T	0.646002	0.499168	0.546604	0.488034	0.581181	0.627854	0.942889
chr9	5087596	rs2031907	G	A	0.191131	0.195507	0.251185	0.210256	0.226937	0.164384	0.128779
chr9	5090641	rs10974955	G	A	0.265303	0.195507	0.251975	0.213675	0.249077	0.187215	0.379619
chr9	5090934	rs2274649	A	T	0.242817	0.262063	0.293839	0.276068	0.284133	0.417808	0.116461
chr9	5091675	rs3824432	G	A	0.26421	0.196339	0.249605	0.213675	0.245387	0.187215	0.37794
chr9	5092263	rs11788790	G	T	0.242973	0.262063	0.295419	0.282906	0.282288	0.417808	0.111982
chr9	5092466	rs11788834	G	A	0.247502	0.261231	0.295419	0.282906	0.284133	0.417808	0.128219
chr9	5092864	rs10815153	G	C	0.423485	0.302829	0.299368	0.282906	0.352399	0.458904	0.697648
chr9	5093188	rs3780368	G	C	0.244691	0.260399	0.295419	0.281197	0.289668	0.417808	0.118141
chr9	5093465	rs62543877	C	A	0.244379	0.261231	0.295419	0.281197	0.284133	0.417808	0.118141
chr9	5093646	rs12237834	C	T	0.250937	0.195507	0.251975	0.207692	0.243542	0.180365	0.335386
chr9	5094034	rs10117459	G	A	0.247502	0.260399	0.293839	0.286325	0.284133	0.417808	0.12766
chr9	5094185	rs12340866	G	A	0.246565	0.260399	0.293839	0.281197	0.284133	0.417808	0.12766
chr9	5094246	rs10117501	G	A	0.351187	0.301997	0.297788	0.281197	0.330258	0.436073	0.453527
chr9	5094461	rs10117565	G	A	0.246565	0.260399	0.293839	0.281197	0.284133	0.417808	0.12766
chr9	5094539	rs10117591	G	A	0.539819	0.523295	0.551343	0.568376	0.531365	0.605023	0.510638
chr9	5094559	rs10115518	T	C	0.247033	0.261231	0.293049	0.282906	0.284133	0.417808	0.128219
chr9	5095167	rs3780370	A	C	0.247189	0.260399	0.295419	0.281197	0.284133	0.417808	0.128779
chr9	5095191	rs3780371	T	A	0.246877	0.260399	0.293839	0.281197	0.284133	0.417808	0.128779
chr9	5095538	rs10815154	G	A	0.422548	0.301997	0.299368	0.279487	0.352399	0.458904	0.697088
chr9	5095842	rs10974960	G	A	0.425047	0.301997	0.299368	0.280342	0.352399	0.458904	0.705487
chr9	5096433	rs10116560	A	G	0.247033	0.261231	0.294629	0.282051	0.282288	0.415525	0.128779
chr9	5096728	rs7857081	G	A	0.418957	0.302829	0.299368	0.280342	0.348708	0.458904	0.684211
chr9	5097171	rs7847141	A	T	0.371643	0.302829	0.297788	0.280342	0.335793	0.438356	0.524636
chr9	5097281	rs7847294	A	C	0.705497	0.59401	0.555292	0.608547	0.623616	0.757991	0.962486
chr9	5097544	rs3780372	C	T	0.355247	0.302829	0.297788	0.280342	0.333948	0.438356	0.466405
chr9	5098223	rs3780373	T	C	0.385696	0.302829	0.296998	0.281197	0.335793	0.442922	0.573908
chr9	5098549	rs10115172	C	T	0.247345	0.262063	0.295419	0.279487	0.284133	0.417808	0.129339
chr9	5099677	rs3780374	G	A	0.246096	0.262063	0.293839	0.276068	0.289668	0.417808	0.12654
chr9	5100501	rs7851455	G	C	0.422392	0.303661	0.299368	0.273504	0.357934	0.458904	0.697648
chr9	5100628	rs7870694	T	C	0.423798	0.303661	0.299368	0.282906	0.357934	0.458904	0.696529
chr9	5100862	rs7852755	C	T	0.353841	0.302829	0.297788	0.273504	0.333948	0.438356	0.465845
chr9	5102190	rs2094392	C	G	0.332605	0.264559	0.261453	0.284615	0.282288	0.319635	0.478723
chr9	5102560	rs12335663	C	T	0.355091	0.302829	0.297788	0.279487	0.333948	0.438356	0.466405
chr9	5102910	rs7032780	G	C	0.287477	0.265391	0.257504	0.298291	0.250923	0.184932	0.352744
chr9	5103067	rs111751030	G	A	0.244222	0.261231	0.293839	0.279487	0.289668	0.417808	0.118141
chr9	5103450	rs7022333	A	G	0.385696	0.303661	0.297788	0.279487	0.341328	0.442922	0.572228
chr9	5103942	rs11531774	C	T	0.145534	0.150582	0.219589	0.212821	0.193727	0.141553	0.0319149
chr9	5104402	rs11506663	T	C	0.242973	0.262063	0.295419	0.281197	0.287823	0.417808	0.111422
chr9	5104574	rs7867965	G	T	0.288101	0.262063	0.257504	0.276068	0.247232	0.184932	0.3729
chr9	5104640	rs6476940	G	A	0.428482	0.303661	0.261453	0.276068	0.298893	0.210046	0.823628
chr9	5105140	rs7871704	G	A	0.281855	0.262063	0.257504	0.276068	0.247232	0.184932	0.350504
chr9	5105645	rs2094620	C	T	0.145534	0.150582	0.219589	0.211111	0.197417	0.141553	0.0319149
chr9	5105651	rs2094621	G	C	0.426765	0.305324	0.261453	0.278632	0.298893	0.210046	0.81467
chr9	5105679	rs2094622	C	A	0.673017	0.56406	0.553712	0.55812	0.588561	0.627854	0.942889
chr9	5106023	rs2104685	A	T	0.426921	0.304493	0.261453	0.276923	0.298893	0.210046	0.816909
chr9	5106610	rs7019858	C	T	0.673954	0.564892	0.553712	0.558974	0.588561	0.627854	0.945129
chr9	5106648	rs10974964	C	T	0.244379	0.259567	0.292259	0.281197	0.289668	0.420091	0.119261
chr9	5106775	rs12340894	C	A	0.24391	0.259567	0.292259	0.279487	0.289668	0.420091	0.118701
chr9	5106904	rs73399345	A	T	0.233292	0.267887	0.256714	0.288034	0.261993	0.289954	0.134938
chr9	5107278	rs4593605	C	A	0.246565	0.259567	0.293839	0.279487	0.289668	0.417808	0.12766
chr9	5107394	rs1328918	A	G	0.693473	0.590682	0.558452	0.571795	0.621771	0.753425	0.945129
chr9	5108771	rs10815157	G	C	0.397096	0.305324	0.296209	0.279487	0.343173	0.440639	0.613102
chr9	5109208	rs12344629	C	T	0.24391	0.258735	0.293839	0.279487	0.289668	0.417808	0.118701
chr9	5109431	rs3780375	G	A	0.28123	0.262895	0.257504	0.279487	0.250923	0.184932	0.344345
chr9	5109485	rs3780376	G	T	0.288101	0.264559	0.256714	0.286325	0.250923	0.184932	0.363942
chr9	5109707	rs11793659	A	G	0.248907	0.258735	0.293839	0.281197	0.293358	0.420091	0.133819
chr9	5110000	rs17425637	C	T	0.248126	0.258735	0.293839	0.276068	0.293358	0.420091	0.134378
chr9	5110899	rs3780377	T	C	0.245159	0.257903	0.28278	0.276068	0.285978	0.420091	0.134378
chr9	5112288	rs3780378	C	T	0.522954	0.515807	0.547393	0.54188	0.52214	0.60274	0.478723
chr9	5112519	rs3780379	G	A	0.145846	0.150582	0.219589	0.213675	0.193727	0.141553	0.0324748
chr9	5112844	rs10815158	G	A	0.667239	0.563228	0.552133	0.552137	0.586716	0.623288	0.929451
chr9	5113087	rs28378223	C	G	0.402717	0.301165	0.299368	0.277778	0.348708	0.449772	0.631019
chr9	5113105	rs79992011	C	T	0.0249844	0.063228	0.00552923	0.0641026	0.00184502	0	0.00055991
chr9	5113452	rs9987451	C	T	0.677077	0.564892	0.552923	0.549573	0.592251	0.627854	0.961926
chr9	5113577	rs3824433	C	T	0.385228	0.300333	0.296209	0.276923	0.341328	0.440639	0.576148
chr9	5114522	rs884132	G	A	0.251249	0.258735	0.293839	0.276923	0.293358	0.420091	0.145017
chr9	5114523	rs3780381	A	C	0.249219	0.258735	0.293839	0.276923	0.293358	0.420091	0.137738
chr9	5114773	rs17425819	C	T	0.245159	0.257903	0.293839	0.277778	0.293358	0.424658	0.12206
chr9	5115213	rs10815159	C	T	0.248595	0.258735	0.293839	0.276923	0.293358	0.420091	0.135498
chr9	5115588	rs145932125	T	G	0.164428	0.157238	0.222749	0.228205	0.234317	0.27169	0.0386338
chr9	5115591	rs140197847	A	G	0.164428	0.157238	0.222749	0.228205	0.234317	0.27169	0.0386338
chr9	5115684	rs55668727	G	A	0.222517	0.267887	0.255924	0.282051	0.232472	0.164384	0.140538
chr9	5115860	rs7470337	C	G	0.414272	0.300333	0.296209	0.278632	0.345018	0.447489	0.676372
chr9	5116369	rs10758672	T	C	0.442536	0.331947	0.263823	0.287179	0.332103	0.3379	0.804591
chr9	5116616	rs10815160	T	G	0.446284	0.334443	0.263823	0.292308	0.328413	0.3379	0.81411
chr9	5119939	rs10217652	A	G	0.406777	0.301165	0.300948	0.281197	0.345018	0.447489	0.643897
chr9	5120157	rs11788963	C	A	0.265615	0.259567	0.298578	0.279487	0.297048	0.426941	0.18813
chr9	5120803	rs10815161	T	C	0.165053	0.165557	0.224329	0.229915	0.230627	0.27169	0.0341545
chr9	5121070	rs966871	A	T	0.41599	0.300333	0.300948	0.279487	0.345018	0.447489	0.678611
chr9	5122291	rs10815162	G	C	0.272017	0.27787	0.255924	0.281197	0.245387	0.180365	0.304031
chr9	5122932	rs10815163	A	G	0.422861	0.305324	0.257504	0.278632	0.295203	0.205479	0.805711
chr9	5125250	rs12349918	A	G	0.252342	0.262063	0.297788	0.277778	0.293358	0.420091	0.143337
chr9	5125336	rs10974969	G	A	0.248907	0.262063	0.296209	0.277778	0.293358	0.420091	0.132139
chr9	5125469	rs11793886	A	G	0.242973	0.262063	0.297788	0.278632	0.287823	0.417808	0.111422
chr9	5125741	rs10114315	G	A	0.250937	0.261231	0.296209	0.277778	0.287823	0.420091	0.141657
chr9	5129395	rs11788164	A	G	0.396159	0.310316	0.300158	0.279487	0.346863	0.440639	0.602464
chr9	5450529	rs7866740	C	G	0.0838538	0.12396	0.0892575	0	0.0608856	0.0479452	0.12374
chr9	5450750	rs7852887	A	G	0.0591818	0.0557404	0.056872	0	0.0147601	0.0273973	0.12318
chr9	5450810	rs12342381	A	G	0.126327	0.0690516	0.0347551	0.0623932	0.0867159	0.0570776	0.300672
chr9	5450953	rs866066	C	T	0.284197	0.382695	0.442338	0.0837607	0.337638	0.278539	0.222284
chr9	5451557	rs822338	C	T	0.730949	0.771215	0.71485	0.455556	0.747232	0.543379	0.93673
chr9	5452560	rs2890657	G	C	0.195347	0.128952	0.21643	0.498291	0.188192	0.296804	0.00391937
chr9	5453172	rs822339	A	G	0.734541	0.778702	0.723539	0.453846	0.750923	0.550228	0.93673
chr9	5453198	rs860290	A	C	0.734385	0.778702	0.723539	0.453846	0.750923	0.550228	0.93617
chr9	5453260	rs822340	A	G	0.734385	0.778702	0.723539	0.453846	0.750923	0.550228	0.93617
chr9	5453396	rs822341	T	C	0.734385	0.779534	0.723539	0.453846	0.750923	0.550228	0.93561
chr9	5453412	rs1329946	G	A	0.222361	0.324459	0.237757	0.319658	0.273063	0.210046	0.0666293
chr9	5453973	rs822342	T	C	0.735634	0.77787	0.723539	0.462393	0.750923	0.550228	0.93561
chr9	5454500	rs73641617	A	T	0.0852592	0.0715474	0.0323855	0.0529915	0.0682657	0.0479452	0.167413
chr9	5455632	rs4742097	C	T	0.62258	0.618968	0.547393	0.921368	0.614391	0.703196	0.465286
chr9	5455732	rs2282055	T	G	0.284978	0.238769	0.280411	0.590598	0.304428	0.479452	0.0655095
chr9	5456523	rs17742278	T	C	0.286384	0.238769	0.28673	0.590598	0.306273	0.479452	0.0655095
chr9	5456587	rs12002985	C	G	0.716427	0.621464	0.555292	0.921368	0.660517	0.719178	0.776596
chr9	5457733	rs17804441	T	C	0.240475	0.325291	0.237757	0.32906	0.280443	0.207763	0.12318
chr9	5458035	rs7042084	G	T	0.628513	0.547421	0.516588	0.868376	0.588561	0.66895	0.607503
chr9	5458095	rs10481593	G	A	0.268114	0.127288	0.2109	0.487179	0.217712	0.296804	0.268197
chr9	5458575	rs6651524	A	T	0.278576	0.127288	0.2109	0.490598	0.217712	0.299087	0.302912
chr9	5458702	rs6415794	A	T	0.714553	0.6198	0.548183	0.921368	0.660517	0.716895	0.776596
chr9	5458847	rs6651525	C	A	0.278264	0.127288	0.2109	0.489744	0.217712	0.299087	0.302352
chr9	5459103	rs1411263	T	C	0.224235	0.326955	0.239336	0.328205	0.271218	0.207763	0.0660694
chr9	5459419	rs1411262	C	T	0.3807	0.221298	0.278041	0.54188	0.306273	0.456621	0.459127
chr9	5459705	rs10815226	A	T	0.326827	0.135607	0.218799	0.536752	0.287823	0.333333	0.404815
chr9	5460801	rs7048841	T	C	0.690506	0.557404	0.520537	0.921368	0.623616	0.694064	0.768757
chr9	5460910	rs7028894	G	A	0.626796	0.548253	0.516588	0.867521	0.595941	0.666667	0.599664
chr9	5461379	rs10975123	C	T	0.287945	0.12396	0.21248	0.533333	0.261993	0.321918	0.290594
chr9	5461394	rs10123377	A	G	0.631324	0.554077	0.526856	0.867521	0.601476	0.66895	0.602464
chr9	5461414	rs75851586	G	T	0.0793254	0.114809	0.0845182	0	0.0516605	0.0388128	0.12206
chr9	5461641	rs10123444	A	G	0.631637	0.554077	0.526856	0.868376	0.601476	0.66895	0.603024
chr9	5461729	rs10114060	G	A	0.355559	0.22629	0.281991	0.586325	0.328413	0.472603	0.323068
chr9	5461820	rs16923169	T	G	0.0401312	0.0607321	0.056872	0	0.00738007	0.0251142	0.0543113
chr9	5462082	rs10975124	A	G	0.0797939	0.105657	0.0781991	0.0529915	0.0774908	0.157534	0.06271
chr9	5462211	rs61061063	T	C	0.223142	0.325291	0.237757	0.325641	0.274908	0.203196	0.0660694
chr9	5462245	rs9696950	A	T	0.0801062	0.114809	0.0876777	0	0.0516605	0.0388128	0.12262
chr9	5463243	rs7041009	G	A	0.445815	0.228785	0.280411	0.639316	0.372694	0.504566	0.590146
chr9	5463780	rs10122089	C	T	0.674578	0.552413	0.515798	0.919658	0.612546	0.691781	0.723404
chr9	5463988	rs1536926	G	T	0.616021	0.544093	0.515008	0.866667	0.584871	0.666667	0.568869
chr9	5464065	rs10125854	A	G	0.0644909	0.0956739	0.0671406	0.0529915	0.0424354	0.043379	0.0610302
chr9	5464376	rs3780394	A	C	0.0729232	0.093178	0.0687204	0.0487179	0.0701107	0.159817	0.0576708
chr9	5464552	rs3780395	A	G	0.782636	0.758735	0.624013	0.88547	0.678967	0.755708	0.881859
chr9	5465036	rs1970000	C	A	0.671455	0.595674	0.516588	0.884615	0.599631	0.716895	0.703247
chr9	5465130	rs2890658	C	A	0.161774	0.175541	0.0979463	0.157265	0.169742	0.173516	0.195409
chr9	5465262	rs16923173	G	A	0.132886	0.0748752	0.0394945	0.0811966	0.0885609	0.175799	0.274916
chr9	5465732	rs2297137	G	A	0.215959	0.174709	0.250395	0.487179	0.243542	0.324201	0.00671893
chr9	5466085	rs59906468	A	G	0.228919	0.37604	0.229068	0.281197	0.241697	0.221461	0.093505
chr9	5467256	rs74791855	T	C	0.051218	0.0698835	0.042654	0.0632479	0.0535055	0.139269	0.0145577
chr9	5467801	rs41303227	C	T	0.0288882	0.062396	0.056872	0	0.00922509	0.0228311	0.0128779
chr9	5467955	rs2297136	G	A	0.666146	0.6797	0.532385	0.811111	0.603321	0.755708	0.653975
chr9	5468257	rs4143815	G	C	0.274828	0.197171	0.324645	0.576068	0.369004	0.504566	0.00951848
chr9	5470497	rs4742098	A	G	0.28529	0.193012	0.294629	0.533333	0.335793	0.484018	0.114222
chr9	5892019	rs2244058	C	T	0.892723	0.896839	0.981833	0.647863	0.915129	0.90411	0.977604
chr9	5892048	rs2244053	A	T	0.865709	0.896839	0.981833	0.647863	0.905904	0.894977	0.885778
chr9	5892375	rs2233177	G	A	0.0919738	0.148918	0.0584518	0.0290598	0.0682657	0.0319635	0.140538
chr9	5892525	rs2233178	C	T	0.166302	0.151414	0.0616114	0.0282051	0.0811808	0.0502283	0.395297
chr9	5892859	rs7048559	A	G	0.210806	0.172213	0.189573	0.0948718	0.228782	0.180365	0.329787
chr9	5893081	rs12350407	A	C	0.105871	0.152246	0.0608215	0.0299145	0.0701107	0.0388128	0.183651
chr9	5893334	rs2150704	C	G	0.53935	0.574875	0.732228	0.52906	0.601476	0.680365	0.332027
chr9	5893518	rs59103465	T	C	0.106184	0.152246	0.0608215	0.0282051	0.0701107	0.0388128	0.18589
chr9	5893567	rs2150703	T	C	0.866802	0.898502	0.981833	0.655556	0.905904	0.894977	0.883539
chr9	5893602	rs13293970	T	C	0.149282	0.172213	0.186414	0.0965812	0.214022	0.16895	0.117581
chr9	5894102	rs4742133	C	G	0.238601	0.118968	0.232227	0.447863	0.278598	0.43379	0.12654
chr9	5894344	rs1052994	A	G	0.243598	0.122296	0.237757	0.45812	0.280443	0.438356	0.129899
chr9	5894612	rs79222800	G	C	0.0173329	0.0540765	0.028436	0	0.0129151	0.00456621	0.00055991
chr9	5895586	rs10975339	T	C	0.418645	0.592346	0.648499	0.303419	0.551661	0.481735	0.158455
chr9	5895854	rs7034210	T	C	0.927701	0.904326	0.988942	0.77265	0.98893	0.997717	0.965845
chr9	5895913	rs10975340	A	T	0.997033	1	0.99921	1	0.998155	1	0.990481
chr9	5896161	rs7037587	T	C	0.316989	0.16223	0.2891	0.447009	0.350554	0.465753	0.309071
chr9	5898109	rs7042947	A	T	0.927701	0.904326	0.988152	0.776068	0.98893	0.997717	0.964166
chr9	5898494	rs1342853	A	G	0.823704	0.754576	0.934439	0.744444	0.922509	0.954338	0.781635
chr9	5898829	rs16923640	G	A	0.316677	0.143927	0.268562	0.436752	0.343173	0.447489	0.348264
chr9	5899749	rs4554522	T	C	0.150062	0.178037	0.186414	0.104274	0.214022	0.16895	0.111422
chr9	5899817	rs10758718	C	T	0.547939	0.558236	0.735387	0.507692	0.616236	0.682648	0.380739
chr9	5900341	rs4740830	A	C	0.574016	0.577371	0.738547	0.641026	0.680812	0.776256	0.329227
chr9	5900377	rs1331381	T	A	0.58807	0.573211	0.736967	0.634188	0.686347	0.776256	0.386338
chr9	5900426	rs1331380	T	C	0.670987	0.571547	0.740916	0.639316	0.702952	0.789954	0.670213
chr9	5901100	rs10815303	C	T	0.0879138	0.135607	0.113744	0.102564	0.136531	0.130137	0.00279955
chr9	5901858	rs10733518	C	G	0.921924	0.903494	0.988942	0.776068	0.987085	0.990868	0.945689
chr9	5902569	rs10124043	C	A	0.67208	0.577371	0.741706	0.638462	0.702952	0.792237	0.669653
chr9	5903555	rs7872509	T	C	0.149126	0.173045	0.186414	0.104274	0.212177	0.171233	0.111422
chr9	5903749	rs13296624	A	G	0.148189	0.171381	0.187204	0.101709	0.212177	0.171233	0.110302
chr9	5904218	rs11536687	T	C	0.149906	0.178869	0.186414	0.103419	0.212177	0.171233	0.110862
chr9	5904240	rs7846916	T	C	0.82183	0.851913	0.985782	0.779487	0.96679	0.981735	0.629899
chr9	5905519	rs13291685	T	G	0.201437	0.297837	0.21406	0.120513	0.273063	0.30137	0.134378
chr9	5908217	rs10815304	T	C	0.17817	0.233777	0.209321	0.111966	0.269373	0.285388	0.108063
chr9	5908326	rs28431078	T	C	0.0801062	0.143095	0.000789889	0.025641	0.0350554	0.00913242	0.160694
chr9	5909152	rs1056796	T	G	0.519363	0.506656	0.692733	0.52906	0.542435	0.563927	0.380739
chr9	5909259	rs1056798	T	C	0.509994	0.506656	0.693523	0.528205	0.54428	0.559361	0.347704
chr9	6216138	rs72614079	A	G	0.116334	0.148918	0.105845	0.286325	0.105166	0.0776256	0.00335946
chr9	6216240	rs1157505	C	G	0.185821	0.297005	0.21327	0.254701	0.160517	0.385845	0.00503919
chr9	6216516	rs11791561	C	G	0.426921	0.578203	0.482622	0.552137	0.461255	0.559361	0.160694
chr9	6218960	rs2066361	T	A	0.239225	0.217138	0.229068	0.00598291	0.236162	0.118721	0.444569
chr9	6219176	rs2066362	G	T	0.214241	0.207155	0.161927	0.00512821	0.166052	0.0936073	0.43729
chr9	6219845	rs1891385	A	C	0.118364	0.142263	0.129542	0.222222	0.147601	0.1621	0.00671893
chr9	6221162	rs73396601	C	G	0.062461	0.0798669	0.0363349	0	0.0258303	0.0273973	0.129899
chr9	6221246	rs16924144	T	C	0.293879	0.40599	0.329384	0.309402	0.302583	0.504566	0.128779
chr9	6222110	rs11794419	T	C	0.0943161	0.0815308	0.0363349	0	0.0442804	0.0273973	0.237402
chr9	6222149	rs10815376	T	C	0.703779	0.762895	0.687994	0.999145	0.680812	0.851598	0.452408
chr9	6222302	rs996029	T	G	0.949563	0.99584	0.958136	0.999145	0.940959	0.981735	0.87458
chr9	6222553	rs11787939	G	A	0.116958	0.0831947	0.0371248	0	0.0535055	0.0342466	0.31243
chr9	6223903	rs2210464	A	T	0.286071	0.217138	0.21564	0.488889	0.223247	0.189498	0.292273
chr9	6224308	rs1929994	T	C	0.0633979	0.0815308	0.0363349	0	0.0258303	0.0273973	0.132139
chr9	6224971	rs10815377	C	G	0.406465	0.302829	0.261453	0.489744	0.276753	0.22831	0.607503
chr9	6224977	rs10815378	T	C	0.406309	0.302829	0.261453	0.489744	0.274908	0.22831	0.607503
chr9	6225535	rs10435816	A	G	0.406309	0.303661	0.261453	0.489744	0.276753	0.22831	0.606383
chr9	6225825	rs10815379	C	A	0.255153	0.217138	0.218009	0.487179	0.217712	0.182648	0.184211
chr9	6226086	rs10815380	C	T	0.288257	0.221298	0.224329	0.488034	0.221402	0.194064	0.291153
chr9	6226207	rs1418386	C	T	0.405684	0.303661	0.261453	0.488034	0.276753	0.22831	0.605263
chr9	6226289	rs10815381	A	G	0.288882	0.221298	0.224329	0.488034	0.223247	0.194064	0.292833
chr9	6226295	rs1418385	C	T	0.405996	0.303661	0.261453	0.488034	0.276753	0.22831	0.606383
chr9	6226592	rs10975497	C	T	0.404747	0.302829	0.259874	0.487179	0.274908	0.22831	0.604703
chr9	6226688	rs10975498	T	C	0.405684	0.302829	0.261453	0.487179	0.276753	0.22831	0.606383
chr9	6227045	rs2006682	G	C	0.803092	0.847754	0.718799	0.998291	0.723247	0.883562	0.709406
chr9	6227418	rs10118776	G	A	0.959557	0.986689	0.938389	0.999145	0.924354	0.977169	0.93673
chr9	6227752	rs2210463	A	G	0.388819	0.302829	0.260664	0.488034	0.261993	0.226027	0.550952
chr9	6228228	rs914602	T	C	0.925359	0.986689	0.942338	0.999145	0.905904	0.972603	0.818029
chr9	6228694	rs2026990	A	G	0.387414	0.302829	0.261453	0.486325	0.261993	0.219178	0.548152
chr9	6229110	rs4740840	A	G	0.386477	0.302829	0.259874	0.48547	0.261993	0.212329	0.548152
chr9	6229417	rs16924159	G	A	0.280762	0.386855	0.315166	0.27094	0.302583	0.493151	0.132699
chr9	6229661	rs60076497	T	G	0.0648033	0.0873544	0.0363349	0	0.0258303	0.0273973	0.133259
chr9	6229662	rs56713080	A	C	0.0648033	0.0873544	0.0363349	0	0.0258303	0.0273973	0.133259
chr9	6230354	rs375135042	G	A	0.0104622	0.0557404	0	0	0	0	0
chr9	6230513	rs10758750	C	G	0.353997	0.31198	0.258294	0.526496	0.243542	0.219178	0.403695
chr9	6230670	rs10815383	C	G	0.357589	0.325291	0.255924	0.526496	0.245387	0.219178	0.408735
chr9	6230912	rs16924161	T	C	0.180981	0.165557	0.165877	0.458974	0.160517	0.164384	0.0302352
chr9	6230947	rs73398519	A	G	0.063554	0.0848586	0.0331754	0.0017094	0.0258303	0.0273973	0.131579
chr9	6231239	rs12551256	A	G	0.406621	0.519135	0.468404	0.473504	0.46679	0.664384	0.161814
chr9	6231318	rs12551268	A	C	0.794503	0.844426	0.724329	0.999145	0.721402	0.883562	0.676932
chr9	6232242	rs10815388	C	T	0.569332	0.661398	0.687204	0.473504	0.666052	0.753425	0.412094
chr9	6232703	rs12351913	C	G	0.571049	0.66223	0.689573	0.476068	0.667897	0.753425	0.413774
chr9	6232985	rs12683567	T	C	0.570893	0.66223	0.688784	0.476923	0.667897	0.753425	0.413214
chr9	6233082	rs12339348	A	T	0.1193	0.143095	0.218799	0.000854701	0.186347	0.0799087	0.0996641
chr9	6233221	rs10975501	A	C	0.925671	0.987521	0.943128	0.999145	0.909594	0.972603	0.816909
chr9	6233279	rs16924171	A	T	0.570425	0.66223	0.688784	0.475214	0.666052	0.753425	0.413214
chr9	6233376	rs17582919	T	C	0.0907246	0.143095	0.218799	0.000854701	0.167897	0.0753425	0.00391937
chr9	6233790	rs61151237	C	G	0.0641786	0.0848586	0.0331754	0	0.0258303	0.0273973	0.134938
chr9	6234125	rs7022391	T	C	0.925203	0.987521	0.943128	0.999145	0.909594	0.972603	0.81523
chr9	6234131	rs7033258	G	A	0.571674	0.661398	0.688784	0.483761	0.666052	0.753425	0.412654
chr9	6234332	rs58924681	T	C	0.0644909	0.0856905	0.0331754	0	0.0258303	0.0273973	0.135498
chr9	6234546	rs7034720	C	A	0.572767	0.664725	0.688784	0.48547	0.666052	0.753425	0.413214
chr9	6235009	rs10975504	A	G	0.132886	0.143095	0.221959	0.000854701	0.188192	0.0890411	0.143337
chr9	6235217	rs12341955	A	T	0.406777	0.518303	0.467615	0.483761	0.46679	0.664384	0.156775
chr9	6235343	rs10815390	C	T	0.571986	0.661398	0.689573	0.484615	0.667897	0.753425	0.412094
chr9	6235753	rs1375	G	T	0.569956	0.661398	0.683254	0.482906	0.666052	0.751142	0.411534
chr9	6236350	rs928414	G	A	0.569488	0.661398	0.680885	0.482906	0.666052	0.753425	0.410974
chr9	6236496	rs4237163	T	A	0.403498	0.518303	0.460506	0.482051	0.4631	0.664384	0.152296
chr9	6236501	rs4237164	T	G	0.403498	0.518303	0.460506	0.482051	0.4631	0.664384	0.152296
chr9	6236582	rs4333663	A	G	0.997658	1	1	1	0.99631	1	0.992721
chr9	6236830	rs112935616	C	T	0.0913492	0.143095	0.218799	0.000854701	0.175277	0.0753425	0.00391937
chr9	6236977	rs10975507	A	T	0.135696	0.143095	0.221959	0.000854701	0.188192	0.0890411	0.153415
chr9	6237263	rs10975509	G	A	0.640537	0.749584	0.71406	0.482906	0.691882	0.785388	0.567189
chr9	6237547	rs17498196	A	C	0.0910368	0.143095	0.220379	0.000854701	0.167897	0.0753425	0.00391937
chr9	6238750	rs72689561	A	C	0.0910368	0.143095	0.220379	0.000854701	0.167897	0.0753425	0.00391937
chr9	6240084	rs7025417	T	C	0.272017	0.237937	0.225908	0.517949	0.214022	0.187215	0.204927
chr9	6240235	rs10815391	T	G	0.173173	0.143095	0.221959	0.000854701	0.202952	0.0936073	0.282195
chr9	6240236	rs10815392	T	C	0.173173	0.143095	0.221959	0.000854701	0.202952	0.0936073	0.282195
chr9	6240480	rs7022587	A	G	0.990943	1	0.99763	1	0.994465	1	0.970885
chr9	6240658	rs10118795	T	C	0.573079	0.664725	0.685624	0.484615	0.667897	0.751142	0.417133
chr9	6240953	rs72689565	A	C	0.12336	0.143095	0.220379	0	0.188192	0.086758	0.111422
chr9	6242950	rs4742170	C	T	0.538882	0.661398	0.680885	0.479487	0.653137	0.751142	0.307951
chr9	6243119	rs7035413	A	G	0.120394	0.143095	0.220379	0.000854701	0.186347	0.0799087	0.102464
chr9	6243392	rs7038893	T	C	0.0913492	0.144759	0.220379	0.000854701	0.167897	0.0753425	0.00391937
chr9	6243645	rs73398539	G	A	0.062461	0.0848586	0.0331754	0	0.0276753	0.0273973	0.128219
chr9	6243819	rs10975512	T	C	0.272798	0.30782	0.234597	0.521368	0.241697	0.191781	0.142777
chr9	6243935	rs7019575	G	C	0.363835	0.458403	0.449447	0.523932	0.400369	0.267123	0.147256
chr9	6246144	rs10975514	G	A	0.409119	0.402662	0.327014	0.466667	0.332103	0.59589	0.411534
chr9	6246256	rs7849201	T	C	0.408807	0.402662	0.327014	0.465812	0.332103	0.59589	0.410974
chr9	6247117	rs10975515	A	G	0.473766	0.583195	0.614534	0.537607	0.562731	0.363014	0.258679
chr9	6247430	rs7037276	C	T	0.958307	0.983361	0.934439	0.999145	0.928044	0.972603	0.93729
chr9	6247551	rs11792139	C	T	0.316521	0.383527	0.293049	0.461538	0.304428	0.573059	0.133819
chr9	6247693	rs10975516	G	A	0.467208	0.402662	0.327014	0.461538	0.361624	0.611872	0.610302
chr9	6248007	rs78100995	C	G	0.171768	0.253744	0.175355	0.22735	0.151292	0.372146	0.0347144
chr9	6248035	rs11792633	C	T	0.405216	0.40183	0.325434	0.461538	0.328413	0.59589	0.403695
chr9	6248408	rs76864631	G	A	0.170362	0.250416	0.175355	0.223077	0.151292	0.372146	0.0347144
chr9	6251012	rs1317230	C	A	0.316365	0.383527	0.293049	0.461538	0.304428	0.573059	0.133259
chr9	6251455	rs1854709	T	C	0.969394	0.985857	0.959716	0.999145	0.940959	0.986301	0.950168
chr9	6251507	rs1330383	G	T	0.406777	0.400166	0.326224	0.460684	0.328413	0.59589	0.410414
chr9	6251588	rs1929992	T	C	0.412086	0.40183	0.326224	0.464103	0.332103	0.593607	0.425532
chr9	6251986	rs1330382	G	A	0.013273	0.0557404	0.00868878	0	0.0110701	0.0022831	0
chr9	6253186	rs995919	C	G	1	1	1	1	1	1	1
chr9	6253297	rs10815394	C	T	0.404591	0.398502	0.327804	0.441026	0.333948	0.598173	0.413214
chr9	6253571	rs10975519	C	T	0.404747	0.398502	0.327804	0.441026	0.333948	0.598173	0.413774
chr9	6254208	rs7044343	C	T	0.477046	0.587354	0.626382	0.55812	0.571956	0.36758	0.241881
chr9	6254694	rs7857724	A	C	0.479232	0.587354	0.631122	0.560684	0.573801	0.36758	0.244121
chr9	6254900	rs7871381	G	A	0.478607	0.586522	0.633491	0.558974	0.571956	0.36758	0.242441
chr9	6255010	rs1412421	A	C	0.480481	0.588186	0.633491	0.564103	0.573801	0.36758	0.244121
chr9	6255152	rs1412420	A	G	0.960337	0.986689	0.958136	0.999145	0.939114	0.984018	0.919373
chr9	6255319	rs7047921	G	A	0.402873	0.397671	0.323065	0.435897	0.332103	0.598173	0.414894
chr9	6255789	rs12336076	A	C	0.403498	0.399334	0.323065	0.436752	0.332103	0.598173	0.415454
chr9	6255881	rs1332290	T	G	0.480481	0.588186	0.633491	0.564103	0.573801	0.36758	0.244121
chr9	6256292	rs1048274	G	A	0.401624	0.396839	0.323065	0.435043	0.330258	0.598173	0.412094
chr9	6256529	rs1048279	A	C	0.969238	0.986689	0.958136	0.999145	0.940959	0.986301	0.950168
chr9	6257898	rs8172	A	G	0.795128	0.968386	0.921801	0.999145	0.880074	0.942922	0.393057
chr9	6721337	rs13292102	G	T	0.051218	0.0524126	0.137441	0.000854701	0.095941	0.0570776	0.00727884
chr9	6721438	rs13292272	G	A	0.051218	0.0524126	0.137441	0.000854701	0.095941	0.0570776	0.00727884
chr9	6721868	rs10122451	T	A	0.391474	0.440932	0.274092	0.359829	0.376384	0.408676	0.462486
chr9	6721904	rs10122475	T	C	0.391162	0.440932	0.273302	0.359829	0.376384	0.406393	0.462486
chr9	6721939	rs10124565	G	C	0.391318	0.440932	0.274092	0.359829	0.376384	0.406393	0.462486
chr9	6722212	rs2990659	G	A	0.523111	0.488353	0.514218	0.35812	0.564576	0.509132	0.651736
chr9	6722393	rs6477104	G	A	0.339788	0.388519	0.136651	0.358974	0.276753	0.349315	0.455207
chr9	6722937	rs34280544	C	T	0.051218	0.0524126	0.137441	0.000854701	0.095941	0.0570776	0.00727884
chr9	6722942	rs7028933	G	A	0.341349	0.397671	0.136651	0.35812	0.276753	0.349315	0.455207
chr9	6722992	rs28718487	T	A	0.128045	0.126456	0.0631912	0.168376	0.0571956	0.0273973	0.194849
chr9	6723462	rs66701058	T	C	0.051218	0.0524126	0.137441	0.000854701	0.095941	0.0570776	0.00727884
chr9	6723507	rs34861187	C	T	0.051218	0.0524126	0.137441	0.000854701	0.095941	0.0570776	0.00727884
chr9	6723861	rs1052489	T	C	0.340725	0.388519	0.138231	0.359829	0.278598	0.353881	0.455207
chr9	6723877	rs1052490	C	G	0.051218	0.0524126	0.137441	0.000854701	0.095941	0.0570776	0.00727884
chr9	6724015	rs4742245	T	C	0.39163	0.4401	0.276461	0.360684	0.374539	0.40411	0.463046
chr9	6724182	rs67185345	A	C	0.051218	0.0524126	0.137441	0.000854701	0.095941	0.0570776	0.00727884
chr9	6724636	rs58078713	T	G	0.128045	0.126456	0.0631912	0.168376	0.0571956	0.0273973	0.194849
chr9	6725164	rs35557105	T	C	0.051218	0.0524126	0.137441	0.000854701	0.095941	0.0570776	0.00727884
chr9	6725191	rs34554855	A	G	0.051218	0.0524126	0.137441	0.000854701	0.095941	0.0570776	0.00727884
chr9	6725319	rs12352193	A	C	0.342755	0.387687	0.136651	0.35812	0.276753	0.349315	0.466965
chr9	6725614	rs2996062	A	C	0.525609	0.487521	0.513428	0.358974	0.566421	0.509132	0.660694
chr9	6726032	rs13285962	T	C	0.0521549	0.0574043	0.137441	0.000854701	0.095941	0.0570776	0.00727884
chr9	6726133	rs4742246	C	A	0.522486	0.487521	0.514218	0.357265	0.566421	0.509132	0.650056
chr9	6726219	rs35541686	C	T	0.0513741	0.0524126	0.137441	0.0017094	0.095941	0.0570776	0.00727884
chr9	6726240	rs34409304	A	G	0.051218	0.0524126	0.137441	0.000854701	0.095941	0.0570776	0.00727884
chr9	6726385	rs7045419	G	A	0.183167	0.261231	0.0734597	0.189744	0.215867	0.317352	0.161254
chr9	6726613	rs4742247	C	T	0.244691	0.30782	0.2109	0.189744	0.313653	0.376712	0.208847
chr9	6726754	rs62566461	G	T	0.051218	0.0524126	0.137441	0.000854701	0.095941	0.0570776	0.00727884
chr9	6727059	rs72697572	G	A	0.051218	0.0524126	0.137441	0.000854701	0.095941	0.0570776	0.00727884
chr9	6727696	rs13287784	C	G	0.0493442	0.0507488	0.129542	0.000854701	0.095941	0.0570776	0.00727884
chr9	6727738	rs13288506	A	T	0.0501249	0.0524126	0.131912	0.000854701	0.095941	0.0570776	0.00727884
chr9	6727864	rs820518	A	G	0.114304	0.158902	0.184044	0.105983	0.125461	0.0890411	0.0431131
chr9	6728016	rs2918174	C	A	0.544347	0.487521	0.515008	0.37094	0.627306	0.689498	0.656215
chr9	6728201	rs72697574	T	C	0.0502811	0.0524126	0.132701	0.000854701	0.095941	0.0570776	0.00727884
chr9	6728232	rs12341867	G	C	0.126171	0.126456	0.0631912	0.166667	0.0571956	0.0273973	0.18925
chr9	6728257	rs62566462	C	T	0.0505934	0.0524126	0.132701	0.0025641	0.095941	0.0570776	0.00727884
chr9	6728263	rs62566463	T	C	0.0502811	0.0524126	0.132701	0.000854701	0.095941	0.0570776	0.00727884
chr9	6728276	rs62566464	C	T	0.0502811	0.0524126	0.132701	0.000854701	0.095941	0.0570776	0.00727884
chr9	6728318	rs62566465	A	G	0.0504372	0.0524126	0.133491	0.000854701	0.095941	0.0570776	0.00727884
chr9	6728376	rs2918175	G	A	0.581043	0.487521	0.517378	0.370085	0.630996	0.69863	0.783315
chr9	6728480	rs2988408	A	G	0.557464	0.487521	0.515798	0.370085	0.627306	0.689498	0.703247
chr9	6728508	rs4742249	C	T	0.3604	0.387687	0.138231	0.369231	0.337638	0.527397	0.459686
chr9	6728642	rs4742250	C	T	0.360087	0.387687	0.137441	0.369231	0.337638	0.527397	0.459127
chr9	6729048	rs113770499	A	G	0.126015	0.126456	0.0631912	0.165812	0.0571956	0.0273973	0.18925
chr9	6729062	rs62566466	G	A	0.0502811	0.0524126	0.132701	0.000854701	0.095941	0.0570776	0.00727884
chr9	6729075	rs79584014	G	C	0.329169	0.385191	0.136651	0.366667	0.328413	0.518265	0.357223
chr9	6729153	rs71505826	G	A	0.0651156	0.0765391	0.153239	0.000854701	0.118081	0.086758	0.0156775
chr9	6729191	rs71505827	A	G	0.0632417	0.0740433	0.149289	0.000854701	0.118081	0.086758	0.0134379
chr9	6729198	rs71505828	C	T	0.0633979	0.0740433	0.150869	0.000854701	0.118081	0.0844749	0.0134379
chr9	6729434	rs34207404	A	G	0.0638663	0.0732113	0.152449	0.000854701	0.121771	0.0890411	0.012318
chr9	6729479	rs35857578	G	A	0.0640225	0.0732113	0.153239	0.000854701	0.121771	0.0890411	0.012318
chr9	6729927	rs62566468	T	C	0.0637102	0.0732113	0.152449	0.000854701	0.121771	0.0890411	0.0117581
chr9	6729930	rs62566469	C	A	0.0637102	0.0732113	0.152449	0.000854701	0.121771	0.0890411	0.0117581
chr9	6729951	rs62566470	T	A	0.0637102	0.0732113	0.152449	0.000854701	0.121771	0.0890411	0.0117581
chr9	6730216	rs62566471	C	T	0.0502811	0.0524126	0.132701	0.000854701	0.095941	0.0570776	0.00727884
chr9	6730363	rs36111586	T	C	0.0502811	0.0524126	0.132701	0.000854701	0.095941	0.0570776	0.00727884
chr9	6730445	rs35465144	C	T	0.0502811	0.0524126	0.132701	0.000854701	0.095941	0.0570776	0.00727884
chr9	6730587	rs34693373	C	T	0.0502811	0.0524126	0.132701	0.000854701	0.095941	0.0570776	0.00727884
chr9	6731037	rs36122729	T	C	0.0502811	0.0524126	0.132701	0.000854701	0.095941	0.0570776	0.00727884
chr9	6731105	rs10975808	C	T	0.335884	0.388519	0.136651	0.390598	0.333948	0.522831	0.360582
chr9	6731160	rs66945367	T	C	0.0502811	0.0524126	0.132701	0.000854701	0.095941	0.0570776	0.00727884
chr9	6731215	rs67631496	A	C	0.0502811	0.0524126	0.132701	0.000854701	0.095941	0.0570776	0.00727884
chr9	6731357	rs28854009	A	G	0.0504372	0.0524126	0.133491	0.000854701	0.095941	0.0570776	0.00727884
chr9	6731441	rs113627722	C	T	0.126171	0.126456	0.063981	0.165812	0.0571956	0.0273973	0.18925
chr9	6731574	rs7872433	C	T	0.324329	0.388519	0.136651	0.390598	0.328413	0.522831	0.320829
chr9	6731584	rs62566475	G	A	0.0502811	0.0524126	0.132701	0.000854701	0.095941	0.0570776	0.00727884
chr9	6731632	rs62566476	A	G	0.0502811	0.0524126	0.132701	0.000854701	0.095941	0.0570776	0.00727884
chr9	6731773	rs62566477	C	T	0.0502811	0.0524126	0.132701	0.000854701	0.095941	0.0570776	0.00727884
chr9	6731825	rs62566478	A	G	0.0502811	0.0524126	0.132701	0.000854701	0.095941	0.0570776	0.00727884
chr9	6731981	rs34193516	C	T	0.364928	0.388519	0.135071	0.390598	0.337638	0.522831	0.464726
chr9	6732049	rs34561929	A	G	0.0502811	0.0524126	0.132701	0.000854701	0.095941	0.0570776	0.00727884
chr9	6732125	rs34089484	G	A	0.0518426	0.0507488	0.131912	0.000854701	0.095941	0.0570776	0.0145577
chr9	6732313	rs4742253	T	C	0.32386	0.388519	0.14613	0.391453	0.330258	0.520548	0.31187
chr9	6732320	rs4742254	A	G	0.338382	0.388519	0.14613	0.391453	0.339483	0.522831	0.360582
chr9	6732596	rs10975809	T	C	0.379294	0.330283	0.488152	0.266667	0.369004	0.219178	0.451288
chr9	6732623	rs10975810	G	A	0.188164	0.177205	0.196682	0.166667	0.151292	0.0890411	0.239082
chr9	6732642	rs62566479	A	G	0.0499688	0.0507488	0.132701	0.000854701	0.095941	0.0570776	0.00727884
chr9	6732657	rs2988409	C	T	0.427389	0.359401	0.447077	0.203419	0.571956	0.6621	0.504479
chr9	6732938	rs2988410	A	G	0.55965	0.486689	0.511848	0.37094	0.629151	0.684932	0.714446
chr9	6733456	rs2918189	T	C	0.559494	0.485857	0.511058	0.37094	0.629151	0.684932	0.715006
chr9	6733800	rs2918188	G	A	0.431137	0.358569	0.447077	0.205128	0.571956	0.652968	0.519597
chr9	6735212	rs62566528	C	G	0.0499688	0.0507488	0.132701	0.000854701	0.095941	0.0570776	0.00727884
chr9	6735541	rs72697593	T	A	0.12539	0.126456	0.063981	0.164103	0.0571956	0.0273973	0.18757
chr9	6735547	rs2918185	T	G	0.42208	0.365225	0.448657	0.205128	0.570111	0.657534	0.480963
chr9	6735766	rs4742256	G	C	0.156933	0.262063	0.0734597	0.191453	0.204797	0.319635	0.0683091
chr9	6735935	rs73403191	C	T	0.12539	0.127288	0.063981	0.163248	0.0571956	0.0273973	0.18757
chr9	6736138	rs2918184	G	C	0.555746	0.450915	0.513428	0.35641	0.571956	0.518265	0.791153
chr9	6737769	rs3098371	G	A	0.531699	0.447587	0.515798	0.353846	0.568266	0.506849	0.711086
chr9	6738647	rs2988412	A	C	0.529357	0.44426	0.517378	0.355556	0.555351	0.513699	0.704927
chr9	6739489	rs2988413	A	C	0.406309	0.321963	0.451817	0.190598	0.51107	0.481735	0.521837
chr9	6739753	rs77954165	T	C	0.164428	0.223794	0.0718799	0.189744	0.214022	0.321918	0.119821
chr9	6740492	rs7019022	T	C	0.143973	0.12812	0.0655608	0.165812	0.0645756	0.0365297	0.246361
chr9	6740949	rs2996067	T	C	0.40584	0.322795	0.450237	0.188889	0.509225	0.481735	0.522396
chr9	6740970	rs10975815	G	T	0.133354	0.126456	0.0647709	0.164957	0.0627306	0.0342466	0.211646
chr9	6741112	rs62566531	C	T	0.062461	0.0515807	0.131912	0.000854701	0.097786	0.0570776	0.0515118
chr9	6741222	rs34258621	C	G	0.0641786	0.0507488	0.133491	0.000854701	0.097786	0.0570776	0.0571109
chr9	6741347	rs76645520	A	C	0.206277	0.227121	0.0726698	0.188889	0.212177	0.324201	0.267637
chr9	6741468	rs13286776	C	T	0.0498126	0.0515807	0.131122	0.000854701	0.095941	0.0570776	0.00727884
chr9	6741470	rs13285531	G	A	0.0498126	0.0515807	0.131122	0.000854701	0.095941	0.0570776	0.00727884
chr9	6741471	rs74955592	G	C	0.0638663	0.0515807	0.131122	0.000854701	0.097786	0.0570776	0.0571109
chr9	6741529	rs2988414	G	A	0.537633	0.445092	0.512638	0.352991	0.571956	0.515982	0.733483
chr9	6742065	rs7038830	C	T	0.29263	0.339434	0.131912	0.34188	0.269373	0.363014	0.332587
chr9	6742121	rs7027279	T	C	0.308713	0.381864	0.278041	0.42735	0.241697	0.410959	0.198768
chr9	6742277	rs113037888	G	A	0.109307	0.16223	0.0442338	0.17094	0.153137	0.310502	0.0167973
chr9	6743069	rs72697597	A	G	0.208151	0.207987	0.0742496	0.199145	0.221402	0.321918	0.277156
chr9	6743259	rs3889040	A	G	0.189725	0.207987	0.0750395	0.198291	0.215867	0.321918	0.212766
chr9	6743440	rs4008332	C	T	0.164741	0.198003	0.0624013	0.196581	0.197417	0.317352	0.146697
chr9	6743705	rs820521	G	A	0.291224	0.361897	0.180885	0.444444	0.197417	0.388128	0.226204
chr9	6743963	rs702280	T	G	0.543254	0.606489	0.43128	0.582906	0.439114	0.490868	0.598544
chr9	6744448	rs7048014	C	T	0.167083	0.168053	0.13981	0.223932	0.140221	0.146119	0.161814
chr9	6744721	rs7036872	T	C	0.470175	0.468386	0.340442	0.423932	0.396679	0.520548	0.603583
chr9	6744867	rs7033740	A	G	0.462055	0.470882	0.315956	0.413675	0.380074	0.509132	0.604703
chr9	6745994	rs13290233	C	T	0.37461	0.429285	0.206951	0.394017	0.295203	0.47032	0.444569
chr9	6746368	rs181394385	A	C	0.0148345	0.0540765	0.0126382	0.000854701	0.0166052	0.00913242	0
chr9	6746460	rs10975817	G	T	0.186758	0.181364	0.152449	0.184615	0.138376	0.166667	0.235722
chr9	6746708	rs13295619	C	T	0.244222	0.182196	0.154818	0.183761	0.153137	0.178082	0.432811
chr9	6746746	rs35242980	C	T	0.385384	0.428453	0.208531	0.4	0.293358	0.477169	0.477604
chr9	6746955	rs13294732	G	A	0.451437	0.46173	0.316746	0.400855	0.385609	0.511416	0.578387
chr9	6747537	rs7847047	T	C	0.445971	0.457571	0.312006	0.375214	0.381919	0.502283	0.585106
chr9	6748447	rs12345279	C	T	0.0505934	0.0915141	0.0884676	0	0.0811808	0.0365297	0.0235162
chr9	6748450	rs12335832	G	T	0.401624	0.428453	0.206951	0.386325	0.302583	0.479452	0.542553
chr9	6748472	rs137955471	A	C	0.142723	0.246256	0.0529226	0.196581	0.142066	0.30137	0.06271
chr9	6748784	rs10975818	C	A	0.394597	0.427621	0.204581	0.37094	0.300738	0.479452	0.530235
chr9	6750298	rs10123504	G	A	0.365709	0.430116	0.207741	0.376923	0.295203	0.468037	0.423292
chr9	6750556	rs10117618	C	T	0.381168	0.430116	0.208531	0.382051	0.297048	0.477169	0.472004
chr9	6751506	rs10975819	C	G	0.181605	0.184692	0.155608	0.196581	0.134686	0.157534	0.208287
chr9	6751664	rs12347059	A	G	0.453154	0.464226	0.321485	0.394017	0.392989	0.511416	0.581747
chr9	6752775	rs7875464	T	C	0.455965	0.464226	0.320695	0.392308	0.392989	0.511416	0.593505
chr9	6753045	rs10815467	A	G	0.45659	0.464226	0.319905	0.396581	0.392989	0.511416	0.593505
chr9	6753600	rs11787612	G	A	0.454716	0.464226	0.319905	0.386325	0.392989	0.511416	0.593505
chr9	6754206	rs72699608	C	G	0.147408	0.247088	0.0513428	0.193162	0.158672	0.303653	0.0767077
chr9	6754859	rs4742258	T	A	0.453779	0.464226	0.319905	0.384615	0.392989	0.506849	0.592385
chr9	6755968	rs4742259	C	A	0.447845	0.46173	0.318325	0.371795	0.392989	0.506849	0.582307
chr9	6756266	rs7045189	G	T	0.438164	0.410982	0.306477	0.376923	0.383764	0.497717	0.591825
chr9	6757031	rs4742260	T	C	0.458776	0.465058	0.321485	0.383761	0.400369	0.506849	0.606943
chr9	6757137	rs2996001	C	G	0.136946	0.063228	0.280411	0	0.210332	0.118721	0.156775
chr9	6757688	rs3847264	A	G	0.452842	0.467554	0.322275	0.384615	0.398524	0.506849	0.583427
chr9	6758369	rs10118219	G	A	0.0509057	0.0906822	0.0892575	0	0.0811808	0.0365297	0.0246361
chr9	6759209	rs16924852	A	G	0.147876	0.250416	0.0529226	0.188034	0.158672	0.30137	0.0789474
chr9	6760217	rs12346963	C	T	0.10228	0.0948419	0.0884676	0	0.108856	0.0479452	0.195409
chr9	6760637	rs61278451	C	G	0.0835415	0.0823627	0.0663507	0.196581	0.0313653	0.111872	0.031355
chr9	6760731	rs113441510	T	C	0.147096	0.250416	0.0537125	0.187179	0.151292	0.30137	0.0783875
chr9	6760919	rs6477107	T	C	0.456902	0.456739	0.319115	0.38547	0.396679	0.506849	0.607503
chr9	6761229	rs6477108	G	A	0.397876	0.422629	0.207741	0.383761	0.304428	0.472603	0.535274
chr9	6761529	rs4740855	C	A	0.456746	0.456739	0.317536	0.388034	0.396679	0.506849	0.606383
chr9	6762095	rs10975822	C	A	0.133823	0.0915141	0.0884676	0	0.118081	0.0502283	0.307391
chr9	6762749	rs111434501	C	G	0.235634	0.331947	0.119273	0.38547	0.182657	0.413242	0.12766
chr9	6762911	rs820511	C	G	0.84213	0.835275	0.766193	0.780342	0.817343	0.922374	0.928891
chr9	6763072	rs12001316	G	A	0.229388	0.332779	0.116114	0.382906	0.182657	0.413242	0.108623
chr9	6764157	rs10975823	T	C	0.104778	0.0948419	0.0908373	0	0.108856	0.0479452	0.202688
chr9	6764265	rs146141101	A	G	0.0145222	0.0532446	0.0126382	0	0.0166052	0.00913242	0
chr9	6764552	rs4740856	G	C	0.145066	0.239601	0.0529226	0.189744	0.151292	0.296804	0.0783875
chr9	6764828	rs58001441	G	A	0.229076	0.331115	0.118483	0.382051	0.182657	0.413242	0.107503
chr9	6765386	rs13287326	T	C	0.113991	0.0923461	0.0892575	0	0.108856	0.0570776	0.236282
chr9	6766025	rs7862116	G	A	0.102436	0.0923461	0.0892575	0	0.107011	0.0479452	0.197648
chr9	6768873	rs3847265	A	G	0.0252967	0.0682196	0.0481833	0	0.0313653	0.00456621	0
chr9	6769013	rs56091147	T	G	0.0744847	0.0840266	0.0592417	0.132479	0.0424354	0.148402	0.0324748
chr9	6769229	rs3887736	G	A	0.11446	0.0923461	0.0932069	0	0.108856	0.0570776	0.235162
chr9	6769429	rs7861740	A	G	0.11446	0.0923461	0.0932069	0	0.108856	0.0570776	0.235162
chr9	6769653	rs2990658	C	T	0.195815	0.0990017	0.387836	0.000854701	0.298893	0.152968	0.231803
chr9	6769692	rs7861972	A	G	0.11446	0.0923461	0.0932069	0	0.108856	0.0570776	0.235162
chr9	6769808	rs11792238	T	C	0.267489	0.33777	0.116904	0.382051	0.190037	0.406393	0.241321
chr9	6770078	rs7857692	C	G	0.101343	0.0923461	0.0924171	0	0.107011	0.0479452	0.191489
chr9	6770529	rs60859094	A	G	0.0685509	0.0865225	0.0584518	0.137607	0.0424354	0.141553	0.00839866
chr9	6770794	rs1364049206	G	T	0.0771393	0.0715474	0.0797788	0.074359	0.0904059	0.0890411	0.0739082
chr9	6771457	rs145787726	A	T	0.0281074	0.0732113	0.049763	0	0.0442804	0.0114155	0
chr9	6771485	rs4008324	G	A	0.443004	0.460898	0.310427	0.317949	0.392989	0.5	0.608063
chr9	6772101	rs72699638	G	A	0.0730793	0.0865225	0.0576619	0.131624	0.0424354	0.141553	0.0291153
chr9	6772102	rs72699639	A	C	0.0730793	0.0865225	0.0576619	0.131624	0.0424354	0.141553	0.0291153
chr9	6773832	rs13283575	T	C	0.0885384	0.09401	0.0900474	0	0.107011	0.0479452	0.146137
chr9	6774227	rs11791505	A	T	0.0813554	0.113977	0.0789889	0.131624	0.0461255	0.148402	0.0223964
chr9	6774445	rs55900641	A	C	0.0744847	0.113977	0.0671406	0.134188	0.0424354	0.136986	0.00839866
chr9	6774846	rs12345872	T	G	0.179419	0.127288	0.203002	0.000854701	0.206642	0.0913242	0.328108
chr9	6774993	rs7875468	C	G	0.0793254	0.113977	0.063981	0.130769	0.0424354	0.143836	0.0285554
chr9	6775098	rs7849183	C	A	0.0796377	0.111481	0.0671406	0.130769	0.0424354	0.143836	0.0291153
chr9	6775614	rs1759401	G	C	0.857277	0.821963	0.775671	0.786325	0.817343	0.931507	0.979283
chr9	6776366	rs2918178	T	C	0.576671	0.561564	0.627172	0.320513	0.610701	0.621005	0.697648
chr9	6776379	rs72699648	A	C	0.138195	0.250416	0.0521327	0.187179	0.134686	0.262557	0.0621501
chr9	6776758	rs11790685	C	T	0.0777639	0.111481	0.0671406	0.130769	0.0424354	0.143836	0.0223964
chr9	6777693	rs4742262	G	A	0.136321	0.246256	0.0513428	0.183761	0.134686	0.260274	0.0615901
chr9	6778015	rs11787672	G	A	0.0730793	0.0873544	0.0584518	0.129915	0.0424354	0.143836	0.0285554
chr9	6778061	rs12345088	C	T	0.515771	0.489185	0.482622	0.313675	0.50738	0.584475	0.675252
chr9	6778548	rs28682985	C	A	0.103217	0.0923461	0.0876777	0	0.110701	0.0479452	0.200448
chr9	6778936	rs113953116	G	A	0.136477	0.247088	0.0513428	0.183761	0.134686	0.260274	0.0615901
chr9	6778971	rs7862607	C	T	0.499219	0.490017	0.479463	0.313675	0.509225	0.584475	0.617021
chr9	6778975	rs56836206	A	G	0.573079	0.52579	0.590047	0.31453	0.599631	0.616438	0.743561
chr9	6778979	rs7851584	T	C	0.514366	0.489185	0.480253	0.312821	0.509225	0.584475	0.671893
chr9	6779089	rs571348643	C	T	0.058401	0.0657238	0.0537125	0.0871795	0.0442804	0.0616438	0.0414334
chr9	6779091	rs1427470495	T	G	0.0571518	0.0657238	0.0521327	0.0837607	0.0442804	0.0570776	0.0414334
chr9	6779132	rs1246343766	C	A	0.0418488	0.0549085	0.0292259	0.0581197	0.0387454	0.0616438	0.0274356
chr9	6779277	rs13290274	G	A	0.571986	0.523295	0.586888	0.321368	0.597786	0.611872	0.740761
chr9	6779505	rs2779736	T	G	0.868363	0.842762	0.779621	0.819658	0.821033	0.931507	0.979283
chr9	6780507	rs7020308	C	T	0.138976	0.0648918	0.296998	0	0.212177	0.125571	0.148936
chr9	6781087	rs2779737	G	A	0.868832	0.834443	0.778041	0.815385	0.821033	0.931507	0.990481
chr9	6781755	rs12351262	G	T	0.595721	0.554909	0.604265	0.389744	0.595941	0.616438	0.74692
chr9	6782225	rs4742263	G	A	0.590568	0.554909	0.602686	0.389744	0.595941	0.614155	0.730123
chr9	6783025	rs12002710	C	A	0.191131	0.0648918	0.281201	0	0.225092	0.13242	0.341545
chr9	6783414	rs4742264	C	T	0.594784	0.551581	0.603476	0.387179	0.597786	0.616438	0.74748
chr9	6784144	rs7037259	C	T	0.595097	0.551581	0.605845	0.387179	0.595941	0.616438	0.74748
chr9	6784659	rs10975827	A	T	0.100094	0.0923461	0.0892575	0	0.108856	0.0570776	0.18645
chr9	6784726	rs10815468	G	C	0.554966	0.513311	0.49684	0.379487	0.516605	0.586758	0.743001
chr9	6784867	rs17593759	G	C	0.170675	0.0648918	0.28436	0	0.217712	0.123288	0.270437
chr9	6785149	rs11792706	C	G	0.0988445	0.115641	0.0703002	0.193162	0.0350554	0.105023	0.0638298
chr9	6785235	rs11795163	T	G	0.245159	0.364393	0.123223	0.388034	0.180812	0.40411	0.138298
chr9	6785360	rs11788640	G	A	0.296377	0.193012	0.363349	0.194017	0.261993	0.23516	0.410974
chr9	6785579	rs2151278	T	C	0.857901	0.826123	0.762243	0.801709	0.817343	0.926941	0.979283
chr9	6786119	rs10975828	G	T	0.114304	0.0923461	0.0876777	0	0.110701	0.0570776	0.237962
chr9	6786211	rs72699664	T	G	0.141786	0.242928	0.0513428	0.194872	0.147601	0.303653	0.0615901
chr9	6786337	rs72699665	G	C	0.141474	0.242928	0.0513428	0.193162	0.147601	0.303653	0.0615901
chr9	6786418	rs7045291	G	T	0.589007	0.551581	0.601106	0.387179	0.597786	0.627854	0.725644
chr9	6786544	rs72699667	A	G	0.14163	0.242928	0.0513428	0.193162	0.149446	0.303653	0.0615901
chr9	6786734	rs7031834	A	G	0.198314	0.207987	0.165087	0.193162	0.145756	0.1621	0.243561
chr9	6787289	rs4742265	G	A	0.139913	0.237937	0.0513428	0.192308	0.149446	0.299087	0.0604703
chr9	6788085	rs13297144	T	C	0.110244	0.063228	0.300158	0	0.210332	0.125571	0.0453527
chr9	6788803	rs55698604	C	T	0.139756	0.244592	0.0450237	0.193162	0.147601	0.303653	0.0587906
chr9	6789245	rs12352513	C	T	0.191911	0.206323	0.184044	0.197436	0.158672	0.157534	0.202688
chr9	6789784	rs10283675	G	A	0.20456	0.207155	0.184044	0.197436	0.160517	0.166667	0.244681
chr9	6790055	rs62567973	G	A	0.600406	0.545757	0.6406	0.390598	0.627306	0.639269	0.728443
chr9	6790127	rs12115590	C	T	0.192067	0.207155	0.183254	0.196581	0.158672	0.157534	0.203807
chr9	6790147	rs13292390	G	A	0.300437	0.306156	0.345182	0.194017	0.359779	0.429224	0.284994
chr9	6790179	rs71490285	C	T	0.130856	0.0648918	0.28673	0	0.202952	0.116438	0.132139
chr9	6790199	rs12115812	T	C	0.60228	0.546589	0.64376	0.391453	0.629151	0.641553	0.730683
chr9	6790691	rs992179221	C	A	0.0858838	0.0831947	0.0758294	0.111111	0.0811808	0.0730594	0.0828667
chr9	6790972	rs10975830	T	C	0.089163	0.0890183	0.0932069	0	0.110701	0.0479452	0.148376
chr9	6790982	rs67176627	C	A	0.307933	0.306156	0.331754	0.192308	0.352399	0.429224	0.324748
chr9	6791082	rs72699673	C	A	0.30762	0.306156	0.331754	0.192308	0.352399	0.429224	0.323628
chr9	6791521	rs10283424	T	C	0.627733	0.548253	0.64376	0.391453	0.623616	0.648402	0.820829
chr9	6791733	rs10283920	A	T	0.192224	0.207155	0.184044	0.196581	0.158672	0.157534	0.203807
chr9	6791890	rs7858345	A	C	0.609619	0.548253	0.64455	0.391453	0.625461	0.648402	0.754759
chr9	6792003	rs10283825	C	G	0.208463	0.207155	0.183254	0.197436	0.160517	0.166667	0.259239
chr9	6792281	rs10114945	T	C	0.192067	0.207155	0.183254	0.198291	0.158672	0.157534	0.202688
chr9	6793625	rs7851230	C	T	0.366334	0.446755	0.209321	0.395727	0.298893	0.472603	0.398656
chr9	6793707	rs111278825	A	C	0.146627	0.241265	0.0450237	0.193162	0.147601	0.310502	0.0839866
chr9	6793789	rs7851383	C	T	0.366802	0.446755	0.210111	0.395727	0.298893	0.472603	0.399776
chr9	6793795	rs7850536	G	A	0.166771	0.0665557	0.298578	0	0.210332	0.130137	0.245801
chr9	6794210	rs4740858	G	A	0.525297	0.512479	0.496051	0.394017	0.50369	0.598173	0.629339
chr9	6794938	rs6477109	T	C	0.575109	0.545757	0.624013	0.396581	0.594096	0.630137	0.657895
chr9	6795052	rs7847729	T	A	0.199719	0.204659	0.163507	0.202564	0.147601	0.1621	0.245241
chr9	6795316	rs71505834	A	G	0.136633	0.0665557	0.303318	0	0.208487	0.127854	0.135498
chr9	6795572	rs10975833	C	T	0.596971	0.545757	0.622433	0.396581	0.608856	0.643836	0.729563
chr9	6795632	rs12000747	A	G	0.189101	0.241265	0.0489731	0.192308	0.167897	0.324201	0.224524
chr9	6795669	rs72699680	T	A	0.0918176	0.116473	0.0718799	0.203419	0.0387454	0.105023	0.0291153
chr9	6795907	rs72699681	A	G	0.129607	0.241265	0.0434439	0.192308	0.143911	0.30137	0.0279955
chr9	6796167	rs7851954	T	C	0.598688	0.550749	0.624803	0.396581	0.608856	0.643836	0.730683
chr9	6796201	rs4740859	C	T	0.362586	0.451747	0.208531	0.395727	0.297048	0.472603	0.382979
chr9	6796434	rs17509074	C	G	0.204716	0.0998336	0.410742	0.000854701	0.291513	0.157534	0.24804
chr9	6796482	rs4143932	T	A	0.0982199	0.115641	0.0703002	0.203419	0.0350554	0.105023	0.0548712
chr9	6796922	rs36098691	G	A	0.168332	0.0665557	0.304107	0	0.212177	0.130137	0.24692
chr9	6797056	rs13291822	G	A	0.0886946	0.0890183	0.0924171	0	0.110701	0.0479452	0.147256
chr9	6797498	rs10975835	C	G	0.198938	0.164725	0.203002	0.2	0.149446	0.164384	0.241881
chr9	6798091	rs12002689	T	C	0.239069	0.0998336	0.417852	0.000854701	0.322878	0.171233	0.353303
chr9	6799198	rs145620753	G	A	0.101655	0.103161	0.0797788	0.260684	0.107011	0.0753425	0.0167973
chr9	6800132	rs2809097	C	G	0.0582448	0.0806988	0.0971564	0	0.108856	0.043379	0.0419933
chr9	6800213	rs7872952	A	G	0.225328	0.247088	0.202212	0.194017	0.252768	0.381279	0.201008
chr9	6801422	rs7861299	G	A	0.448782	0.341098	0.368878	0.469231	0.363469	0.287671	0.629899
chr9	6806946	rs4486258	G	A	0.0949407	0.104825	0.108215	0	0.114391	0.0525114	0.145577
chr9	6807341	rs12553200	C	G	0.0571518	0.077371	0.0939968	0	0.107011	0.043379	0.0431131
chr9	6807432	rs373164655	G	A	0.190506	0.197171	0.202212	0.195726	0.156827	0.155251	0.193169
chr9	6808403	rs10114159	G	T	0.654747	0.6198	0.522117	0.618803	0.616236	0.627854	0.81411
chr9	6808422	rs10975838	G	T	0.0925984	0.0881864	0.112164	0.0547009	0.180812	0.242009	0.0431131
chr9	6808722	rs75604066	C	G	0.119925	0.178869	0.0450237	0.154701	0.143911	0.30137	0.0587906
chr9	6810498	rs77029753	G	T	0.112274	0.130616	0.0939968	0.27265	0.112546	0.0799087	0.0156775
chr9	6811242	rs74667634	C	T	0.108994	0.112313	0.0932069	0.27265	0.112546	0.0799087	0.0167973
chr9	6811722	rs78020970	A	G	0.120237	0.178037	0.0450237	0.15641	0.143911	0.303653	0.0587906
chr9	6811855	rs117438377	T	G	0.0434104	0.078203	0.0924171	0	0.095941	0.0319635	0.00055991
chr9	6814005	rs141313098	C	T	0.0170206	0.0507488	0.00947867	0.0205128	0.00553506	0.00913242	0.00279955
chr9	6814035	rs4740860	T	A	0.596971	0.542429	0.481043	0.628205	0.52952	0.609589	0.712766
chr9	6815600	rs2809098	T	C	0.989069	0.99584	0.967615	1	0.9631	0.995434	0.99888
chr9	6815872	rs10758805	T	A	0.244222	0.254576	0.251185	0.199145	0.273063	0.390411	0.217245
chr9	6815962	rs34488295	G	A	0.0938476	0.0682196	0.280411	0	0.191882	0.105023	0.00783875
chr9	6816030	rs2779739	A	T	0.0562149	0.078203	0.0892575	0	0.114391	0.0388128	0.0414334
chr9	6816094	rs12684193	C	A	0.223923	0.267055	0.124013	0.426496	0.154982	0.173516	0.166293
chr9	6816447	rs374326421	T	C	0.0107745	0.0574043	0	0	0	0	0
chr9	6816528	rs9644836	G	A	0.476733	0.504992	0.375197	0.624786	0.429889	0.563927	0.425532
chr9	6816529	rs9644889	C	T	0.472673	0.504992	0.375197	0.624786	0.429889	0.563927	0.410974
chr9	6816899	rs9644890	C	T	0.489225	0.521631	0.375197	0.625641	0.431734	0.56621	0.457447
chr9	6817500	rs76304380	C	T	0.0824485	0.142263	0.0276461	0.153846	0.0313653	0.0730594	0.0520717
chr9	6817931	rs1970110	G	T	0.599001	0.55574	0.481833	0.623932	0.52952	0.605023	0.714446
chr9	6817987	rs1970111	A	G	0.599938	0.557404	0.478673	0.62735	0.531365	0.609589	0.715006
chr9	6818053	rs1974194	C	T	0.484541	0.521631	0.375197	0.623932	0.431734	0.561644	0.442889
chr9	6818089	rs80271925	C	T	0.0824485	0.142263	0.0276461	0.153846	0.0313653	0.0730594	0.0520717
chr9	6818299	rs4740861	C	A	0.60025	0.557404	0.483412	0.624786	0.531365	0.611872	0.713886
chr9	6819683	rs10815469	A	G	0.48173	0.519135	0.374408	0.625641	0.431734	0.561644	0.433931
chr9	6819750	rs7026489	T	C	0.512648	0.521631	0.374408	0.625641	0.440959	0.561644	0.540314
chr9	6820190	rs7048549	G	A	0.607589	0.540765	0.483412	0.626496	0.53321	0.611872	0.74972
chr9	6820579	rs10117358	C	G	0.549344	0.540765	0.494471	0.626496	0.527675	0.59589	0.538634
chr9	6820738	rs10120603	A	G	0.211899	0.215474	0.233807	0.199145	0.160517	0.164384	0.229563
chr9	6820834	rs4474079	C	T	0.577764	0.540765	0.483412	0.62906	0.523985	0.611872	0.643897
chr9	6820878	rs1260500516	A	C	0.0829169	0.0723794	0.0742496	0.0888889	0.0885609	0.0936073	0.0879059
chr9	6821065	rs10124035	G	T	0.2094	0.211314	0.231438	0.195726	0.160517	0.164384	0.227324
chr9	6824892	rs11792093	C	T	0.0805746	0.100666	0.0789889	0.191453	0.0239852	0.0981735	0.00839866
chr9	6825124	rs28650076	C	G	0.353529	0.355241	0.199052	0.623077	0.201107	0.269406	0.352184
chr9	6825373	rs78745179	C	G	0.0824485	0.142263	0.0268562	0.154701	0.0313653	0.0730594	0.0520717
chr9	6826148	rs7033246	T	G	0.481106	0.520799	0.387046	0.624786	0.444649	0.56621	0.417133
chr9	6826757	rs6477112	T	C	0.584635	0.55574	0.477883	0.624786	0.523985	0.60274	0.667413
chr9	6826815	rs6477113	T	C	0.476265	0.522463	0.372038	0.624786	0.429889	0.559361	0.415454
chr9	6826871	rs6477114	A	G	0.475953	0.522463	0.371248	0.623932	0.429889	0.559361	0.415454
chr9	6827316	rs7861898	A	G	0.47564	0.521631	0.371248	0.623077	0.433579	0.559361	0.414334
chr9	6827648	rs77953181	T	C	0.108994	0.110649	0.0932069	0.274359	0.116236	0.0753425	0.0167973
chr9	6828171	rs10117867	G	A	0.464241	0.500832	0.371248	0.622222	0.429889	0.559361	0.389138
chr9	6828828	rs374534518	G	A	0.011243	0.0599002	0	0	0	0	0
chr9	6829508	rs7870453	A	G	0.113679	0.12812	0.0932069	0.277778	0.116236	0.0753425	0.0195969
chr9	6829942	rs7027170	G	A	0.617583	0.551581	0.477093	0.623932	0.53321	0.60274	0.786674
chr9	6830208	rs7038349	G	A	0.568863	0.55574	0.477883	0.624786	0.523985	0.600457	0.611422
chr9	6830379	rs56011297	C	T	0.209869	0.16223	0.201422	0.276068	0.214022	0.127854	0.223404
chr9	6831456	rs76724080	C	T	0.0999375	0.142263	0.0260663	0.152991	0.0369004	0.0821918	0.112542
chr9	6831631	rs7871156	C	T	0.316209	0.225458	0.177725	0.468376	0.191882	0.207763	0.44009
chr9	6831637	rs72701430	C	T	0.0783885	0.100666	0.0789889	0.191453	0.0202952	0.0981735	0.00167973
chr9	6831925	rs73639366	C	T	0.0997814	0.141431	0.0260663	0.151282	0.0369004	0.0821918	0.113662
chr9	6832134	rs62533755	C	T	0.47564	0.402662	0.308847	0.620513	0.306273	0.324201	0.636618
chr9	6832251	rs62533756	A	G	0.277639	0.250416	0.253554	0.194017	0.282288	0.399543	0.336506
chr9	6832264	rs182558058	C	T	0.0999375	0.143095	0.0260663	0.152991	0.0369004	0.0821918	0.111982
chr9	6832456	rs7875118	C	T	0.474703	0.399334	0.312006	0.625641	0.306273	0.333333	0.62766
chr9	6832582	rs7864152	T	C	0.61649	0.553245	0.493681	0.62735	0.54059	0.609589	0.763718
chr9	6832587	rs71490286	A	G	0.272798	0.250416	0.249605	0.194017	0.278598	0.388128	0.325868
chr9	6832646	rs112743457	C	T	0.100406	0.141431	0.0260663	0.155556	0.0369004	0.0844749	0.112542
chr9	6832677	rs76468282	G	A	0.112586	0.12812	0.0955766	0.274359	0.116236	0.0753425	0.0162374
chr9	6834394	rs73639367	C	T	0.10025	0.142263	0.0260663	0.157265	0.0369004	0.0821918	0.110862
chr9	6834837	rs4742266	T	G	0.177077	0.184692	0.0450237	0.157265	0.158672	0.312785	0.25084
chr9	6835060	rs13299146	G	A	0.0501249	0.0574043	0.138231	0	0.0904059	0.0410959	0.0055991
chr9	6835419	rs7030531	C	T	0.351811	0.240433	0.28278	0.468376	0.265683	0.239726	0.452968
chr9	6836026	rs60282754	C	G	0.101343	0.143095	0.0268562	0.157265	0.0387454	0.0821918	0.113102
chr9	6836364	rs79083686	T	C	0.101499	0.142263	0.0268562	0.15641	0.0369004	0.0821918	0.115342
chr9	6836536	rs1537369	T	G	0.577764	0.562396	0.436809	0.62906	0.51107	0.59589	0.670213
chr9	6836889	rs77049913	T	C	0.101499	0.141431	0.0268562	0.15641	0.0369004	0.0821918	0.115901
chr9	6837326	rs58955871	C	T	0.100874	0.141431	0.0276461	0.155556	0.0369004	0.0821918	0.113662
chr9	6837546	rs60466345	T	C	0.101499	0.141431	0.0268562	0.157265	0.0369004	0.0821918	0.115342
chr9	6837912	rs6477115	T	G	0.575109	0.56406	0.449447	0.62906	0.51107	0.605023	0.648376
chr9	6838181	rs10815470	T	C	0.11446	0.129784	0.0971564	0.276923	0.119926	0.0799087	0.0167973
chr9	6838191	rs10739111	G	A	0.589631	0.549085	0.451027	0.62735	0.51107	0.59589	0.712766
chr9	6838348	rs12553351	T	G	0.139756	0.184692	0.0450237	0.155556	0.149446	0.308219	0.12206
chr9	6838545	rs10733530	A	C	0.587758	0.549917	0.450237	0.628205	0.51107	0.59589	0.705487
chr9	6838925	rs10975841	G	A	0.366802	0.346922	0.253554	0.425641	0.363469	0.442922	0.404255
chr9	6839344	rs4742267	G	C	0.567302	0.544093	0.445498	0.628205	0.509225	0.60274	0.638298
chr9	6839431	rs112720373	G	A	0.0811993	0.141431	0.0268562	0.153846	0.0313653	0.0730594	0.0487122
chr9	6840584	rs4467991	G	A	0.474235	0.400166	0.320695	0.62906	0.306273	0.335616	0.616461
chr9	6840637	rs4595179	C	T	0.179263	0.129784	0.115324	0.265812	0.156827	0.105023	0.226204
chr9	6841480	rs7846927	A	G	0.252967	0.259567	0.233807	0.200855	0.273063	0.392694	0.255879
chr9	6842687	rs6477116	T	G	0.261555	0.25208	0.219589	0.196581	0.254613	0.39726	0.309071
chr9	6842768	rs367649407	G	T	0.0107745	0.0574043	0	0	0	0	0
chr9	6843019	rs7040841	G	A	0.146471	0.14975	0.133491	0	0.221402	0.283105	0.193169
chr9	6843092	rs4433195	G	C	0.138819	0.130616	0.0916272	0.276923	0.132841	0.0913242	0.100784
chr9	6843358	rs10975845	T	A	0.136633	0.13228	0.0916272	0.275214	0.132841	0.0913242	0.0929451
chr9	6843363	rs10975846	A	G	0.17005	0.13228	0.0916272	0.275214	0.134686	0.100457	0.209966
chr9	6843488	rs13297051	A	G	0.0925984	0.151414	0.131912	0	0.193727	0.27169	0.0111982
chr9	6843574	rs10119053	A	G	0.612742	0.556572	0.441548	0.62906	0.520295	0.609589	0.790034
chr9	6843670	rs10119707	T	C	0.240319	0.24792	0.219589	0.194872	0.249077	0.390411	0.240202
chr9	6843749	rs59220719	A	G	0.136321	0.13228	0.0916272	0.275214	0.132841	0.0913242	0.0918253
chr9	6844608	rs10975848	G	A	0.112117	0.13228	0.0884676	0.275214	0.116236	0.0776256	0.0156775
chr9	6844905	rs10116846	C	G	0.442536	0.422629	0.341232	0.350427	0.378229	0.515982	0.589586
chr9	6844959	rs10120004	A	G	0.259369	0.24792	0.221169	0.194017	0.254613	0.39726	0.304591
chr9	6845517	rs16924883	C	T	0.0841661	0.140599	0.0260663	0.155556	0.0313653	0.0707763	0.0599104
chr9	6845561	rs6477117	A	G	0.258901	0.24792	0.220379	0.194872	0.254613	0.39726	0.302912
chr9	6845630	rs6477118	C	T	0.140225	0.0948419	0.0860979	0.194017	0.0516605	0.118721	0.206047
chr9	6845795	rs6477119	T	C	0.160681	0.0965058	0.0860979	0.194017	0.0590406	0.127854	0.273796
chr9	6846877	rs10975851	T	C	0.112586	0.131448	0.0900474	0.275214	0.116236	0.0776256	0.0167973
chr9	6846949	rs4609249	C	T	0.144909	0.141431	0.0268562	0.155556	0.0387454	0.0799087	0.272116
chr9	6847072	rs4465021	C	T	0.480169	0.40183	0.306477	0.624786	0.313653	0.333333	0.647816
chr9	6847313	rs56261027	C	T	0.155996	0.0848586	0.0860979	0.194017	0.0571956	0.127854	0.265398
chr9	6847314	rs62535661	G	A	0.175828	0.165557	0.192733	0.276068	0.215867	0.130137	0.104143
chr9	6847400	rs60449774	T	G	0.157245	0.0865225	0.0860979	0.194017	0.0571956	0.127854	0.268757
chr9	6847437	rs58872551	C	T	0.156465	0.0848586	0.0860979	0.194872	0.0571956	0.127854	0.266517
chr9	6847546	rs113712233	A	T	0.0851031	0.141431	0.0260663	0.155556	0.0313653	0.0707763	0.06271
chr9	6847679	rs74309242	C	T	0.0844785	0.141431	0.0260663	0.155556	0.0313653	0.0707763	0.0604703
chr9	6848243	rs10975852	A	G	0.160369	0.0865225	0.0860979	0.194017	0.0590406	0.127854	0.279395
chr9	6848369	rs10815471	C	G	0.518114	0.434276	0.322275	0.626496	0.418819	0.56621	0.660694
chr9	6848524	rs10975853	G	C	0.48376	0.398502	0.307267	0.625641	0.315498	0.3379	0.660134
chr9	6849046	rs4742268	G	A	0.639288	0.483361	0.579779	0.623077	0.625461	0.657534	0.796753
chr9	6849317	rs4742269	G	A	0.158651	0.181364	0.0418641	0.122222	0.130996	0.289954	0.226204
chr9	6849405	rs10975854	A	G	0.14163	0.0856905	0.0860979	0.194017	0.0535055	0.118721	0.216685
chr9	6849897	rs77902741	C	G	0.111337	0.18386	0.0418641	0.122222	0.127306	0.280822	0.0582307
chr9	6850376	rs7018851	C	T	0.361649	0.267887	0.218799	0.317094	0.191882	0.244292	0.635498
chr9	6850532	rs55680249	G	A	0.0774516	0.0840266	0.0860979	0.192308	0.0184502	0.107306	0.00223964
chr9	6851118	rs10118127	C	T	0.239069	0.36772	0.243286	0.264103	0.228782	0.315068	0.117581
chr9	6851150	rs10975855	A	G	0.14163	0.0856905	0.0860979	0.193162	0.0535055	0.118721	0.217245
chr9	6853050	rs12349015	A	G	0.16193	0.0965058	0.0860979	0.190598	0.0590406	0.127854	0.280515
chr9	6853115	rs12353150	G	C	0.161462	0.0956739	0.0860979	0.190598	0.0590406	0.127854	0.279395
chr9	6853207	rs7031770	C	G	0.167395	0.0965058	0.0860979	0.192308	0.0608856	0.127854	0.298432
chr9	6853348	rs76746127	C	T	0.0657402	0.144759	0.0252765	0.123932	0.0276753	0.0525114	0.0179171
chr9	6853430	rs59031821	C	G	0.0762024	0.144759	0.0268562	0.123932	0.0313653	0.0547945	0.0526316
chr9	6853626	rs7048087	A	G	0.167552	0.0973378	0.0860979	0.193162	0.0608856	0.127854	0.297872
chr9	6854174	rs7849234	A	G	0.167239	0.0965058	0.0868878	0.191453	0.0608856	0.127854	0.297872
chr9	6854250	rs7852419	T	C	0.149126	0.09401	0.0860979	0.122222	0.0442804	0.0388128	0.307391
chr9	6854447	rs7852688	T	C	0.167552	0.0965058	0.0860979	0.193162	0.0608856	0.127854	0.298432
chr9	6854520	rs28762973	C	T	0.138819	0.127288	0.0924171	0.282906	0.136531	0.0913242	0.0974244
chr9	6854610	rs10975856	G	T	0.323548	0.276206	0.218799	0.347009	0.178967	0.239726	0.478723
chr9	6854643	rs7021629	A	G	0.138195	0.127288	0.0924171	0.278632	0.132841	0.0913242	0.0991041
chr9	6855391	rs56172510	A	G	0.503904	0.443428	0.327014	0.628205	0.420664	0.557078	0.600784
chr9	6855838	rs12352882	T	G	0.167083	0.0956739	0.0876777	0.192308	0.0608856	0.127854	0.296753
chr9	6856279	rs75648963	T	G	0.112117	0.18386	0.0418641	0.124786	0.138376	0.280822	0.055991
chr9	6856646	rs12006340	A	C	0.486883	0.402662	0.313586	0.623932	0.319188	0.340183	0.663494
chr9	6857996	rs12337194	T	G	0.192067	0.1797	0.112164	0.212821	0.0664207	0.141553	0.293953
chr9	6858156	rs10975858	A	C	0.392255	0.46173	0.404423	0.422222	0.424354	0.518265	0.276596
chr9	6858277	rs7022673	C	T	0.962992	1	1	1	0.998155	0.988584	0.870661
chr9	6858433	rs7022922	C	T	0.20737	0.183028	0.206951	0.317094	0.110701	0.0776256	0.213326
chr9	6858440	rs7021986	G	A	0.667395	0.542429	0.742496	0.552137	0.754613	0.582192	0.768197
chr9	6858903	rs4311700	G	T	0.976577	1	1	1	0.994465	0.988584	0.920493
chr9	6859189	rs10975859	C	A	0.0977514	0.0549085	0.275671	0.000854701	0.232472	0.107306	0.0207167
chr9	6859791	rs12376501	A	G	0.180044	0.0549085	0.28436	0.0025641	0.258303	0.127854	0.295633
chr9	6859889	rs12376520	A	T	0.109463	0.0549085	0.279621	0.000854701	0.239852	0.111872	0.056551
chr9	6860332	rs112816036	T	C	0.0446596	0.136439	0.0663507	0.0025641	0.0295203	0.0296804	0.00335946
chr9	6861102	rs7043359	C	A	0.139288	0.0532446	0.278831	0.0025641	0.249077	0.116438	0.160134
chr9	6861814	rs13283833	T	C	0.516864	0.548253	0.517378	0.35641	0.487085	0.363014	0.647256
chr9	6862450	rs4418394	C	T	0.141786	0.342762	0.191943	0.0470085	0.166052	0.105023	0.0347144
chr9	6862755	rs113581534	C	T	0.137726	0.343594	0.189573	0.0470085	0.166052	0.0958904	0.0235162
chr9	6863428	rs7867935	T	C	0.138507	0.347754	0.191153	0.0470085	0.166052	0.100457	0.0212766
chr9	6863445	rs78447486	T	C	0.118988	0.0998336	0.00473934	0.117094	0.0350554	0.107306	0.242441
chr9	6863506	rs78802006	G	C	0.132573	0.0990017	0.0173776	0.115385	0.0645756	0.121005	0.271557
chr9	6863867	rs12238198	C	G	0.152405	0.229617	0.0545024	0.340171	0.151292	0.328767	0.00391937
chr9	6865031	rs6477120	T	C	0.539507	0.545757	0.536335	0.482906	0.49631	0.365297	0.630459
chr9	6865065	rs78595544	G	A	0.160525	0.34193	0.189573	0.15812	0.167897	0.100457	0.0319149
chr9	6865077	rs113984061	C	T	0.140693	0.342762	0.190363	0.0470085	0.167897	0.100457	0.0324748
chr9	6865082	rs144893127	C	T	0.0904122	0.210483	0.127962	0.0452991	0.136531	0.06621	0.00447928
chr9	6865096	rs12380722	C	T	0.11446	0.0590682	0.295419	0.000854701	0.254613	0.111872	0.055991
chr9	6865148	rs56171015	G	A	0.137414	0.222962	0.0552923	0.223932	0.156827	0.340183	0.0257559
chr9	6865153	rs55731096	T	C	0.139444	0.225458	0.0552923	0.224786	0.156827	0.344749	0.0296753
chr9	6865386	rs10975860	A	G	0.118676	0.0599002	0.299368	0.000854701	0.254613	0.114155	0.0671892
chr9	6865604	rs79214375	T	C	0.151312	0.13228	0.0260663	0.296581	0.0387454	0.114155	0.201008
chr9	6865637	rs144326100	G	A	0.0432542	0.134775	0.0616114	0.0017094	0.0295203	0.0296804	0.00335946
chr9	6865781	rs34404473	C	A	0.119925	0.0607321	0.302528	0.000854701	0.258303	0.118721	0.0666293
chr9	6865782	rs111903049	G	A	0.156152	0.343594	0.181675	0.162393	0.167897	0.0913242	0.0201568
chr9	6866092	rs6477121	A	C	0.535134	0.530782	0.532385	0.499145	0.509225	0.385845	0.608063
chr9	6866374	rs4439184	C	G	0.118988	0.0607321	0.305687	0.000854701	0.247232	0.118721	0.0643897
chr9	6866412	rs4567098	G	A	0.118676	0.0607321	0.304107	0.000854701	0.247232	0.118721	0.0643897
chr9	6866466	rs10975861	C	T	0.167239	0.342762	0.183254	0.197436	0.180812	0.13242	0.0223964
chr9	6866817	rs7861798	G	T	0.9708	1	0.99684	1	0.987085	0.988584	0.904255
chr9	6867111	rs9792577	G	A	0.638976	0.589018	0.50316	0.796581	0.542435	0.721461	0.674692
chr9	6867170	rs9792438	C	T	0.120706	0.107321	0.0252765	0.290598	0.0313653	0.10274	0.117581
chr9	6867696	rs76041485	A	C	0.12742	0.228785	0.0529226	0.194017	0.145756	0.312785	0.0173572
chr9	6867986	rs946927	G	A	0.872423	0.903494	0.992101	0.838462	0.95203	0.894977	0.759239
chr9	6868645	rs10975865	C	A	0.113835	0.0582363	0.2891	0.000854701	0.232472	0.121005	0.0632699
chr9	6868649	rs10975866	C	T	0.113835	0.0582363	0.2891	0.000854701	0.232472	0.121005	0.0632699
chr9	6868737	rs77366980	G	T	0.108214	0.207987	0.122433	0.155556	0.132841	0.0616438	0.00391937
chr9	6868741	rs10758806	G	A	0.63273	0.732945	0.565561	0.664957	0.625461	0.671233	0.584546
chr9	6869306	rs12376843	C	G	0.111493	0.0582363	0.290679	0.000854701	0.234317	0.118721	0.0537514
chr9	6869872	rs10975867	C	A	0.486571	0.475874	0.511848	0.422222	0.468635	0.324201	0.56327
chr9	6871720	rs7033947	C	T	0.520612	0.566556	0.515008	0.47265	0.47417	0.3379	0.583987
chr9	6872255	rs10815472	A	G	0.492817	0.52995	0.527646	0.495726	0.47786	0.340183	0.483203
chr9	6872534	rs12375959	C	T	0.1193	0.0574043	0.289889	0.0025641	0.234317	0.121005	0.081187
chr9	6873125	rs12343971	T	G	0.146783	0.105657	0.0252765	0.300855	0.0387454	0.114155	0.200448
chr9	6873823	rs80294608	C	A	0.122423	0.062396	0.301738	0.000854701	0.241697	0.118721	0.0800672
chr9	6874035	rs10975868	G	A	0.12336	0.062396	0.301738	0.000854701	0.249077	0.118721	0.081187
chr9	6874618	rs34266958	G	A	0.122892	0.0615641	0.300158	0.000854701	0.249077	0.118721	0.081187
chr9	6875054	rs12553688	A	G	0.278576	0.275374	0.422591	0.324786	0.328413	0.305936	0.12654
chr9	6875085	rs60286758	C	T	0.123048	0.0615641	0.300158	0.000854701	0.250923	0.118721	0.081187
chr9	6875197	rs7038892	T	C	0.122892	0.0615641	0.300158	0.000854701	0.249077	0.118721	0.081187
chr9	6875341	rs7035934	A	G	0.666146	0.736273	0.548973	0.678632	0.636531	0.673516	0.701008
chr9	6875596	rs10117564	C	T	0.11727	0.0865225	0.00394945	0.107692	0.0369004	0.0913242	0.255319
chr9	6875782	rs7036463	A	G	0.272798	0.328619	0.0608215	0.383761	0.167897	0.303653	0.337066
chr9	6876538	rs10815473	T	C	0.57183	0.583195	0.533965	0.499145	0.50738	0.392694	0.702128
chr9	6876574	rs28469195	T	C	0.147252	0.154742	0.00552923	0.125641	0.0461255	0.107306	0.297312
chr9	6876585	rs28412017	C	G	0.0975953	0.154742	0.00394945	0.125641	0.0313653	0.0958904	0.12766
chr9	6877442	rs10123135	T	C	0.574172	0.583195	0.537125	0.517094	0.50738	0.390411	0.697088
chr9	6878215	rs35732562	T	C	0.175203	0.341098	0.185624	0.22735	0.175277	0.127854	0.0335946
chr9	6878252	rs56225816	C	T	0.162555	0.332779	0.184044	0.193162	0.153137	0.0890411	0.0335946
chr9	6878937	rs10114043	G	A	0.633042	0.661398	0.56793	0.729915	0.5369	0.399543	0.683091
chr9	6879031	rs10124740	T	C	0.641006	0.664725	0.57267	0.74188	0.542435	0.401826	0.695969
chr9	6879632	rs10815474	A	G	0.296377	0.398502	0.490521	0.229915	0.428044	0.251142	0.104703
chr9	6879675	rs80207968	G	A	0.240787	0.260399	0.0774092	0.492308	0.0885609	0.127854	0.25252
chr9	6880263	rs10975870	A	G	0.116958	0.0615641	0.305687	0.000854701	0.249077	0.123288	0.0548712
chr9	6881453	rs12350761	G	A	0.68629	0.826955	0.619273	0.894017	0.656827	0.684932	0.512318
chr9	6881917	rs946924	G	C	0.687227	0.826955	0.620063	0.894017	0.656827	0.682648	0.515678
chr9	6882011	rs946925	A	G	0.688788	0.826955	0.620853	0.894017	0.656827	0.689498	0.519037
chr9	6882091	rs946926	G	A	0.280762	0.395175	0.488942	0.176923	0.405904	0.210046	0.103583
chr9	6882169	rs2381512	A	G	0.688476	0.826955	0.620853	0.894017	0.656827	0.684932	0.519037
chr9	6882741	rs10975871	A	G	0.312617	0.392679	0.492891	0.215385	0.433579	0.253425	0.172452
chr9	6882881	rs874268	G	A	0.68832	0.826955	0.620853	0.894017	0.656827	0.684932	0.518477
chr9	6883748	rs12349243	A	G	0.277483	0.267887	0.0932069	0.522222	0.099631	0.13242	0.343785
chr9	6883799	rs1417291	A	T	0.113367	0.0599002	0.295419	0.000854701	0.234317	0.123288	0.0548712
chr9	6883802	rs1417292	A	C	0.569956	0.648918	0.561611	0.701709	0.49262	0.347032	0.514558
chr9	6884193	rs2381514	C	G	0.569332	0.648087	0.557662	0.699145	0.49262	0.342466	0.518477
chr9	6884529	rs2381515	C	T	0.566521	0.646423	0.556082	0.693162	0.49262	0.342466	0.514558
chr9	6886071	rs10114023	T	G	0.265147	0.336106	0.0576619	0.323932	0.201107	0.447489	0.300672
chr9	6886132	rs75576543	G	T	0.106652	0.0948419	0.0600316	0.393162	0.0350554	0.0273973	0.00111982
chr9	6886861	rs7030558	A	G	0.400531	0.440932	0.133491	0.722222	0.261993	0.481735	0.37402
chr9	6886926	rs10122648	C	G	0.255621	0.328619	0.0576619	0.319658	0.191882	0.440639	0.278835
chr9	6888364	rs62535691	C	T	0.141162	0.143927	0.327014	0.0017094	0.230627	0.0890411	0.0845465
chr9	6888427	rs7850907	C	G	0.502342	0.565724	0.532385	0.450427	0.4631	0.324201	0.527996
chr9	6888611	rs10117958	G	T	0.141786	0.173877	0.0276461	0.263248	0.0350554	0.100457	0.164054
chr9	6889171	rs10975872	T	C	0.494535	0.552413	0.524487	0.441026	0.457565	0.315068	0.524636
chr9	6889652	rs118134733	C	T	0.0730793	0.0848586	0.0402844	0.244444	0.0369004	0.0182648	0.00055991
chr9	6889732	rs73405231	A	G	0.1599	0.323627	0.182464	0.188034	0.153137	0.0799087	0.0369541
chr9	6889793	rs11790744	G	A	0.158651	0.3203	0.182464	0.184615	0.153137	0.0799087	0.0369541
chr9	6890161	rs10815475	G	A	0.490943	0.56406	0.536335	0.454701	0.464945	0.321918	0.482643
chr9	6890876	rs7866109	G	A	0.549032	0.566556	0.536335	0.453846	0.476015	0.333333	0.683651
chr9	6890927	rs10975874	C	G	0.126952	0.174709	0.0276461	0.266667	0.0276753	0.0981735	0.110862
chr9	6891383	rs10975875	A	G	0.306683	0.385191	0.493681	0.188034	0.398524	0.210046	0.194849
chr9	6891488	rs75616290	G	C	0.115709	0.178037	0.0521327	0.190598	0.156827	0.342466	0.00167973
chr9	6891636	rs76372783	T	C	0.12742	0.174709	0.0276461	0.266667	0.0276753	0.0981735	0.112542
chr9	6891650	rs111415932	T	A	0.171924	0.178869	0.042654	0.268376	0.0645756	0.109589	0.243561
chr9	6891772	rs10739112	G	A	0.990943	1	1	1	1	0.997717	0.968085
chr9	6892015	rs75017602	G	T	0.126796	0.174709	0.0276461	0.265812	0.0276753	0.0981735	0.110862
chr9	6892125	rs79639974	G	A	0.124766	0.173877	0.0268562	0.264103	0.0276753	0.0981735	0.105823
chr9	6892618	rs7036701	T	C	0.494222	0.566556	0.536335	0.45812	0.464945	0.324201	0.489922
chr9	6893425	rs41298218	C	G	0.074797	0.0848586	0.0394945	0.254701	0.0369004	0.0182648	0.00055991
chr9	6893669	rs946928	G	A	0.992661	1	1	1	1	0.997717	0.974244
chr9	6894211	rs10815476	A	T	0.378045	0.416805	0.533965	0.335897	0.429889	0.232877	0.288914
chr9	6895374	rs6477122	T	G	0.399594	0.418469	0.533175	0.331624	0.437269	0.232877	0.366181
chr9	6895447	rs10125702	C	G	0.151312	0.152246	0.00552923	0.117949	0.0387454	0.100457	0.322508
chr9	6895892	rs10975878	C	T	0.397564	0.413478	0.532385	0.330769	0.437269	0.232877	0.363382
chr9	6896644	rs10465096	T	C	0.400687	0.422629	0.531596	0.337607	0.437269	0.232877	0.364502
chr9	6899149	rs7873365	G	A	0.171455	0.176373	0.0466035	0.300855	0.0535055	0.109589	0.222844
chr9	6899404	rs1417293	G	A	0.494379	0.56822	0.534755	0.489744	0.464945	0.312785	0.472564
chr9	6900255	rs12380608	C	T	0.116177	0.0590682	0.307267	0.000854701	0.249077	0.114155	0.0548712
chr9	6900313	rs10758808	A	G	0.497189	0.56822	0.537125	0.500855	0.464945	0.312785	0.473684
chr9	6900898	rs10975883	A	G	0.292786	0.391015	0.493681	0.192308	0.404059	0.200913	0.138858
chr9	6901008	rs7048678	A	G	0.495784	0.56822	0.536335	0.494017	0.464945	0.312785	0.473684
chr9	6901428	rs7033444	C	A	0.288882	0.387687	0.491311	0.189744	0.404059	0.200913	0.130459
chr9	6902154	rs7022331	A	G	0.285447	0.259567	0.409163	0.306838	0.345018	0.324201	0.173572
chr9	6902404	rs12375929	C	T	0.302155	0.375208	0.492101	0.18547	0.405904	0.200913	0.18813
chr9	6902538	rs10975884	C	T	0.282636	0.258735	0.407583	0.299145	0.345018	0.319635	0.171333
chr9	6903191	rs1557004	A	G	0.510462	0.562396	0.536335	0.507692	0.46679	0.317352	0.519597
chr9	6903539	rs10975887	C	T	0.115553	0.0607321	0.302528	0.000854701	0.249077	0.114155	0.0548712
chr9	6903675	rs6477123	G	A	0.380231	0.406822	0.529226	0.376923	0.431734	0.223744	0.281635
chr9	6903786	rs6477124	G	A	0.38273	0.406822	0.529226	0.378632	0.433579	0.223744	0.288914
chr9	6904071	rs6477125	G	C	0.382105	0.406822	0.529226	0.376923	0.433579	0.223744	0.287794
chr9	6904190	rs10975888	C	G	0.399906	0.406822	0.530016	0.374359	0.433579	0.223744	0.352744
chr9	6904268	rs10815479	G	A	0.997814	1	1	1	1	1	0.992161
chr9	6904643	rs57463825	T	G	0.160525	0.317804	0.188784	0.192308	0.153137	0.0799087	0.0358343
chr9	6905401	rs7019977	C	T	0.404747	0.40599	0.529226	0.377778	0.439114	0.223744	0.367301
chr9	6905429	rs12349786	G	T	0.13351	0.151414	0.00552923	0.119658	0.0387454	0.0936073	0.259798
chr9	6906384	rs6477126	C	A	0.554029	0.558236	0.534755	0.498291	0.47786	0.324201	0.680851
chr9	6906651	rs6477127	G	A	0.380075	0.407654	0.529226	0.375214	0.431734	0.223744	0.281635
chr9	6907735	rs3802406	G	T	0.556059	0.560732	0.534755	0.500855	0.476015	0.326484	0.68477
chr9	6908195	rs7021011	T	G	0.403654	0.415141	0.532385	0.386325	0.437269	0.226027	0.349384
chr9	6908618	rs10123354	A	T	0.0652717	0.139767	0.00236967	0.0965812	0.0129151	0.0844749	0.0503919
chr9	6909075	rs10975889	A	G	0.410212	0.41015	0.532385	0.380342	0.437269	0.22831	0.379619
chr9	6910376	rs7043713	A	T	0.405059	0.408486	0.532385	0.377778	0.435424	0.22831	0.364502
chr9	6911890	rs7021241	T	G	0.403342	0.41015	0.531596	0.382906	0.435424	0.223744	0.355543
chr9	6911935	rs16924931	G	C	0.107277	0.138935	0.0521327	0.18547	0.156827	0.340183	0.00167973
chr9	6912767	rs10815480	G	T	0.394441	0.404326	0.530016	0.376923	0.435424	0.221461	0.333147
chr9	6915393	rs7018886	C	T	0.418332	0.419301	0.636651	0.376923	0.5	0.22831	0.31187
chr9	6915608	rs4742270	C	T	1	1	1	1	1	1	1
chr9	6916206	rs7869241	T	C	0.168957	0.196339	0.00552923	0.121368	0.0405904	0.107306	0.351624
chr9	6916229	rs10975895	C	G	0.376327	0.415973	0.623223	0.331624	0.47786	0.219178	0.211646
chr9	6916272	rs10975896	A	G	0.392723	0.415973	0.624803	0.336752	0.48524	0.221461	0.263158
chr9	6917477	rs1578324	A	G	0.282636	0.396839	0.345182	0.34359	0.260148	0.143836	0.162374
chr9	6917615	rs10975897	A	G	0.126796	0.131448	0.0592417	0.237607	0.167897	0.440639	0.00951848
chr9	6917652	rs1578325	G	C	0.426921	0.416805	0.657188	0.286325	0.51476	0.23516	0.382979
chr9	6918015	rs11793452	A	T	0.435821	0.588186	0.372828	0.418803	0.298893	0.159817	0.49832
chr9	6918385	rs4742271	C	T	1	1	1	1	1	1	1
chr9	6919372	rs67866005	G	C	0.212367	0.366889	0.309637	0.192308	0.236162	0.0958904	0.0739082
chr9	6919504	rs12686310	T	A	0.143816	0.168885	0.00473934	0.0846154	0.0350554	0.0273973	0.325868
chr9	6919668	rs73410616	C	G	0.212523	0.36772	0.308057	0.194017	0.236162	0.0958904	0.0739082
chr9	6919778	rs56808908	T	C	0.143192	0.168053	0.00473934	0.0811966	0.0350554	0.0273973	0.326428
chr9	6919984	rs10975898	A	G	0.173954	0.077371	0.348341	0.000854701	0.285978	0.130137	0.205487
chr9	6920437	rs111852206	C	T	0.13351	0.168053	0.00473934	0.0811966	0.0295203	0.0273973	0.293393
chr9	6921145	rs10975900	T	G	0.122111	0.0740433	0.332543	0.000854701	0.267528	0.118721	0.0414334
chr9	6921704	rs77859943	C	T	0.143816	0.168053	0.00473934	0.082906	0.0350554	0.0273973	0.327548
chr9	6922614	rs11794598	G	A	0.212836	0.365225	0.304107	0.186325	0.230627	0.0958904	0.0862262
chr9	6922753	rs6477128	G	A	0.531543	0.608153	0.659558	0.268376	0.555351	0.260274	0.620941
chr9	6923151	rs59139150	C	T	0.140537	0.168053	0.00473934	0.082906	0.0350554	0.0273973	0.315789
chr9	6923215	rs57054567	T	C	0.140537	0.168053	0.00473934	0.082906	0.0350554	0.0273973	0.315789
chr9	6923722	rs61700387	C	T	0.123517	0.129784	0.00473934	0.082906	0.0295203	0.0273973	0.282195
chr9	6924118	rs12380111	T	C	0.597283	0.651414	0.681675	0.417949	0.568266	0.273973	0.706607
chr9	6924362	rs61204407	G	A	0.246565	0.371048	0.321485	0.191453	0.250923	0.109589	0.178052
chr9	6924416	rs2185463	A	G	0.585103	0.602329	0.681675	0.397436	0.568266	0.273973	0.709406
chr9	6924843	rs2185464	C	T	0.594784	0.64975	0.684044	0.417094	0.564576	0.27169	0.699328
chr9	6924918	rs7852078	T	G	0.14366	0.0715474	0.333333	0.000854701	0.267528	0.118721	0.119821
chr9	6925240	rs59967511	C	T	0.285759	0.40599	0.348341	0.330769	0.252768	0.116438	0.182531
chr9	6925275	rs2890732	A	G	0.419269	0.579867	0.353081	0.415385	0.282288	0.143836	0.469765
chr9	6925436	rs10125216	T	C	0.133042	0.172213	0.00473934	0.0837607	0.0295203	0.0273973	0.287234
chr9	6925442	rs11794905	T	C	0.283729	0.405158	0.343602	0.330769	0.250923	0.116438	0.179731
chr9	6925663	rs11792447	C	T	0.210181	0.365225	0.305687	0.189744	0.230627	0.0958904	0.0733483
chr9	6925759	rs79964067	T	C	0.129294	0.172213	0.00473934	0.0846154	0.0295203	0.0205479	0.274916
chr9	6926233	rs10115920	G	A	0.535759	0.613145	0.660348	0.276923	0.557196	0.260274	0.62598
chr9	6926667	rs10116021	G	A	0.132105	0.133111	0.206161	0.000854701	0.156827	0.0776256	0.170773
chr9	6926738	rs7043262	G	A	0.57386	0.645591	0.685624	0.410256	0.560886	0.273973	0.631019
chr9	6926907	rs7044390	C	G	0.138663	0.0707155	0.330964	0.000854701	0.267528	0.118721	0.104143
chr9	6927466	rs74309244	G	A	0.131012	0.167221	0.00473934	0.082906	0.0295203	0.0273973	0.283875
chr9	6927626	rs77783075	G	C	0.118676	0.167221	0.00473934	0.082906	0.0276753	0.0159817	0.243001
chr9	6927859	rs78331638	T	C	0.136633	0.167221	0.00473934	0.0854701	0.0295203	0.0273973	0.302352
chr9	6928064	rs4740862	C	T	0.82995	0.856905	0.943128	0.72735	0.817343	0.547945	0.871781
chr9	6928668	rs62533762	A	G	0.201593	0.37188	0.308847	0.188889	0.232472	0.0958904	0.0358343
chr9	6928683	rs10975902	A	G	0.14975	0.168885	0.00473934	0.082906	0.0332103	0.0273973	0.348824
chr9	6928724	rs17595667	C	G	0.2208	0.37188	0.308057	0.188034	0.238007	0.10274	0.102464
chr9	6928789	rs10975903	T	C	0.146783	0.168885	0.00473934	0.082906	0.0332103	0.0273973	0.338186
chr9	6928905	rs10975905	C	G	0.146003	0.167221	0.00473934	0.082906	0.0295203	0.0273973	0.337626
chr9	6929053	rs10975906	T	G	0.140381	0.170549	0.00473934	0.082906	0.0295203	0.0273973	0.31523
chr9	6929244	rs56185621	A	G	0.224547	0.373544	0.308847	0.189744	0.239852	0.10274	0.112542
chr9	6929401	rs10975907	T	A	0.35634	0.5	0.312796	0.273504	0.269373	0.130137	0.426652
chr9	6929602	rs11789248	T	C	0.22361	0.368552	0.307267	0.188889	0.239852	0.10274	0.114222
chr9	6929623	rs11789250	T	C	0.223298	0.368552	0.308057	0.188889	0.239852	0.10274	0.112542
chr9	6929715	rs11794707	C	T	0.223923	0.368552	0.308057	0.189744	0.243542	0.105023	0.112542
chr9	6929863	rs11794732	C	T	0.223454	0.368552	0.308057	0.189744	0.239852	0.10274	0.112542
chr9	6929894	rs11788849	A	C	0.223454	0.368552	0.308057	0.189744	0.239852	0.10274	0.112542
chr9	6930278	rs11788152	G	T	0.223454	0.368552	0.308057	0.189744	0.239852	0.10274	0.112542
chr9	6930280	rs10975908	T	A	0.123985	0.131448	0.00473934	0.082906	0.0295203	0.0273973	0.282755
chr9	6930297	rs7022938	A	G	0.133354	0.0707155	0.330964	0.000854701	0.258303	0.116438	0.0884658
chr9	6930415	rs7038154	C	T	0.133979	0.0690516	0.331754	0.0017094	0.260148	0.123288	0.0884658
chr9	6930416	rs11788187	G	A	0.223142	0.36772	0.308057	0.188889	0.239852	0.10274	0.112542
chr9	6930685	rs12555221	A	G	0.106027	0.13228	0.203791	0.000854701	0.151292	0.0684932	0.0834267
chr9	6930737	rs56722011	T	C	0.223454	0.368552	0.308847	0.188889	0.239852	0.10274	0.112542
chr9	6930774	rs60173310	T	C	0.223454	0.368552	0.308847	0.188889	0.239852	0.10274	0.112542
chr9	6930845	rs59636651	C	T	0.223454	0.368552	0.308847	0.188889	0.239852	0.10274	0.112542
chr9	6930896	rs7037799	G	A	0.485634	0.567388	0.64455	0.275214	0.527675	0.246575	0.50168
chr9	6930901	rs58307562	T	G	0.224703	0.368552	0.311216	0.189744	0.245387	0.10274	0.113102
chr9	6931126	rs10815482	C	A	0.128513	0.180532	0.0513428	0.222222	0.164207	0.431507	0.00167973
chr9	6931216	rs58378352	G	A	0.223454	0.368552	0.308847	0.188889	0.239852	0.10274	0.112542
chr9	6931261	rs17595843	A	C	0.220487	0.370216	0.308847	0.188889	0.238007	0.10274	0.101344
chr9	6931468	rs62533769	T	A	0.223923	0.370216	0.308847	0.189744	0.239852	0.10274	0.112542
chr9	6931726	rs62533770	G	C	0.224703	0.370216	0.311216	0.188889	0.245387	0.10274	0.112542
chr9	6931753	rs62533771	A	G	0.223766	0.370216	0.308847	0.188889	0.239852	0.10274	0.112542
chr9	6931755	rs62533772	T	C	0.223766	0.370216	0.308847	0.188889	0.239852	0.10274	0.112542
chr9	6931885	rs62533773	G	A	0.223766	0.370216	0.308847	0.188889	0.239852	0.10274	0.112542
chr9	6932013	rs7031406	A	G	0.494535	0.570715	0.64455	0.274359	0.527675	0.246575	0.531915
chr9	6932042	rs62533774	C	T	0.22361	0.370216	0.308057	0.188889	0.239852	0.10274	0.112542
chr9	6932105	rs58977474	G	A	0.223923	0.370216	0.308847	0.189744	0.239852	0.10274	0.112542
chr9	6932111	rs58361204	G	C	0.224547	0.370216	0.308847	0.189744	0.239852	0.10274	0.114782
chr9	6932144	rs58213169	C	G	0.22361	0.368552	0.308847	0.189744	0.239852	0.10274	0.112542
chr9	6932149	rs7031585	A	G	0.133042	0.0690516	0.330964	0.000854701	0.258303	0.116438	0.0884658
chr9	6932266	rs946923	C	G	1	1	1	1	1	1	1
chr9	6932311	rs62533778	G	A	0.223766	0.370216	0.308847	0.188889	0.239852	0.10274	0.112542
chr9	6932313	rs75187288	C	T	0.223766	0.370216	0.308847	0.188889	0.239852	0.10274	0.112542
chr9	6932314	rs77017606	A	G	0.223766	0.370216	0.308847	0.188889	0.239852	0.10274	0.112542
chr9	6932624	rs58143962	A	C	0.224859	0.370216	0.311216	0.189744	0.245387	0.10274	0.112542
chr9	6932748	rs55790433	C	T	0.228607	0.370216	0.308847	0.188889	0.239852	0.10274	0.129899
chr9	6932794	rs56036039	G	A	0.220487	0.370216	0.308847	0.188889	0.238007	0.10274	0.101344
chr9	6932801	rs56279813	C	T	0.223766	0.370216	0.308847	0.188889	0.239852	0.10274	0.112542
chr9	6932900	rs55686117	G	A	0.223766	0.370216	0.308847	0.188889	0.239852	0.10274	0.112542
chr9	6933063	rs56258195	C	A	0.228139	0.377704	0.308847	0.188889	0.239852	0.10274	0.12318
chr9	6933073	rs56069635	A	G	0.228139	0.377704	0.308847	0.188889	0.239852	0.10274	0.12318
chr9	6933222	rs17595877	T	C	0.228139	0.377704	0.308847	0.188889	0.239852	0.10274	0.12318
chr9	6933372	rs10975912	A	T	0.133198	0.0690516	0.330964	0.000854701	0.258303	0.118721	0.0884658
chr9	6933428	rs62533787	A	G	0.228139	0.377704	0.308847	0.188889	0.239852	0.10274	0.12318
chr9	6933743	rs17595898	G	A	0.228139	0.377704	0.308847	0.188889	0.239852	0.10274	0.12318
chr9	6933904	rs117169647	C	T	0.228919	0.377704	0.308847	0.188889	0.239852	0.10274	0.12598
chr9	6933931	rs72701484	T	C	0.228451	0.377704	0.308847	0.190598	0.239852	0.10274	0.12318
chr9	6933999	rs68190370	C	A	0.228295	0.378536	0.308847	0.188889	0.239852	0.10274	0.12318
chr9	6934041	rs113123336	G	A	0.228139	0.377704	0.308847	0.188889	0.239852	0.10274	0.12318
chr9	6934203	rs62533788	T	C	0.241255	0.377704	0.308847	0.188889	0.241697	0.10274	0.169653
chr9	6934219	rs62533789	C	T	0.229232	0.377704	0.308847	0.189744	0.239852	0.10274	0.12654
chr9	6934340	rs62533790	T	G	0.22767	0.377704	0.308057	0.187179	0.239852	0.10274	0.12318
chr9	6934353	rs77217122	C	G	0.227514	0.377704	0.308057	0.188034	0.238007	0.10274	0.12262
chr9	6934449	rs113507367	G	C	0.228139	0.377704	0.308847	0.188889	0.239852	0.10274	0.12318
chr9	6934498	rs111563081	A	G	0.228139	0.377704	0.308847	0.188889	0.239852	0.10274	0.12318
chr9	6934597	rs12376208	A	G	0.499532	0.578203	0.64455	0.276923	0.52952	0.248858	0.541993
chr9	6934679	rs76197616	G	T	0.228139	0.377704	0.308847	0.188889	0.239852	0.10274	0.12318
chr9	6934709	rs35490381	A	G	0.228139	0.377704	0.308847	0.188889	0.239852	0.10274	0.12318
chr9	6934964	rs11788687	A	G	0.228139	0.377704	0.308847	0.188889	0.239852	0.10274	0.12318
chr9	6935036	rs11789124	A	C	0.228607	0.378536	0.308847	0.188889	0.239852	0.10274	0.1243
chr9	6935297	rs10975913	A	G	0.263585	0.201331	0.335703	0.0880342	0.287823	0.143836	0.391377
chr9	6935367	rs62533791	C	G	0.221893	0.377704	0.308847	0.188889	0.238007	0.10274	0.101344
chr9	6935375	rs62533792	C	T	0.228139	0.377704	0.308847	0.188889	0.239852	0.10274	0.12318
chr9	6936215	rs2153498	T	C	0.128982	0.172213	0.0537125	0.22906	0.166052	0.43379	0.00167973
chr9	6936237	rs56357252	C	T	0.228139	0.377704	0.308847	0.188889	0.239852	0.10274	0.12318
chr9	6936305	rs7876040	A	G	0.263741	0.200499	0.335703	0.0854701	0.293358	0.148402	0.391377
chr9	6936333	rs62533794	A	G	0.228139	0.377704	0.308847	0.188889	0.239852	0.10274	0.12318
chr9	6936359	rs62533818	A	G	0.228295	0.377704	0.308847	0.189744	0.239852	0.10274	0.12318
chr9	6936387	rs62533819	T	G	0.229076	0.377704	0.310427	0.190598	0.241697	0.10274	0.12374
chr9	6936463	rs67642242	T	A	0.228139	0.378536	0.308847	0.189744	0.236162	0.10274	0.12318
chr9	6936862	rs7861518	C	T	0.597439	0.618136	0.682464	0.417094	0.566421	0.276256	0.729563
chr9	6936887	rs62533820	A	T	0.228139	0.377704	0.308847	0.188889	0.239852	0.10274	0.12318
chr9	6937172	rs62533821	C	T	0.228607	0.377704	0.311216	0.188889	0.239852	0.10274	0.12318
chr9	6937200	rs10975916	G	A	0.587914	0.618968	0.682464	0.417094	0.564576	0.269406	0.697088
chr9	6937491	rs10975917	G	C	0.133823	0.0673877	0.330174	0.000854701	0.263838	0.118721	0.0907055
chr9	6937606	rs62533822	G	T	0.228295	0.377704	0.309637	0.188889	0.239852	0.10274	0.12318
chr9	6937730	rs72701487	C	G	0.228451	0.378536	0.309637	0.188889	0.239852	0.10274	0.12318
chr9	6937897	rs62533823	C	T	0.228763	0.377704	0.309637	0.188889	0.239852	0.10274	0.12486
chr9	6937941	rs7851578	A	C	0.132886	0.0673877	0.330174	0.000854701	0.263838	0.118721	0.087346
chr9	6938001	rs62533824	C	T	0.225328	0.377704	0.309637	0.188889	0.239852	0.10274	0.112542
chr9	6938290	rs62533825	C	T	0.228295	0.377704	0.309637	0.188889	0.239852	0.10274	0.12318
chr9	6938342	rs17511187	G	A	0.228295	0.377704	0.309637	0.188889	0.239852	0.10274	0.12318
chr9	6938731	rs57005961	G	A	0.228295	0.377704	0.309637	0.188889	0.239852	0.10274	0.12318
chr9	6938892	rs62533827	C	T	0.228295	0.377704	0.309637	0.188889	0.239852	0.10274	0.12318
chr9	6939039	rs62533828	C	T	0.227514	0.37604	0.308057	0.188889	0.239852	0.10274	0.12262
chr9	6939137	rs62533829	C	G	0.228139	0.378536	0.309637	0.188034	0.239852	0.10274	0.12262
chr9	6939389	rs117188469	G	A	0.121799	0.143927	0.0513428	0.223932	0.164207	0.429224	0.00167973
chr9	6939403	rs10815484	A	T	0.267801	0.228785	0.332543	0.0863248	0.295203	0.146119	0.388578
chr9	6939420	rs62533830	G	A	0.228295	0.377704	0.309637	0.188889	0.239852	0.10274	0.12318
chr9	6939431	rs62533831	T	C	0.228295	0.377704	0.309637	0.188889	0.239852	0.10274	0.12318
chr9	6939457	rs10815485	A	G	0.26827	0.228785	0.334913	0.0863248	0.295203	0.146119	0.388578
chr9	6939528	rs62533832	C	T	0.222049	0.377704	0.309637	0.188889	0.238007	0.10274	0.101344
chr9	6939738	rs62533833	A	G	0.228451	0.377704	0.309637	0.189744	0.239852	0.10274	0.12318
chr9	6939866	rs7862859	T	C	0.269519	0.228785	0.332543	0.0863248	0.293358	0.146119	0.395297
chr9	6939874	rs62533834	T	C	0.228295	0.377704	0.309637	0.188889	0.239852	0.10274	0.12318
chr9	6939949	rs17511222	T	C	0.227826	0.377704	0.308847	0.188889	0.236162	0.10274	0.12318
chr9	6939965	rs62533836	C	T	0.0248282	0.0574043	0.0331754	0.0111111	0.0110701	0.00456621	0.0151176
chr9	6940090	rs62533837	T	C	0.227202	0.37604	0.308057	0.187179	0.238007	0.10274	0.12318
chr9	6940115	rs10975921	A	T	0.267333	0.228785	0.332543	0.0863248	0.295203	0.146119	0.386898
chr9	6940316	rs62533838	C	G	0.228607	0.377704	0.309637	0.188889	0.239852	0.10274	0.1243
chr9	6940345	rs62533839	C	T	0.228607	0.377704	0.309637	0.188889	0.239852	0.10274	0.1243
chr9	6940375	rs17511250	C	G	0.228607	0.377704	0.309637	0.188889	0.239852	0.10274	0.1243
chr9	6940401	rs10975922	G	T	0.13351	0.159734	0.00473934	0.0854701	0.0295203	0.0273973	0.296193
chr9	6940551	rs62533840	A	G	0.228451	0.377704	0.309637	0.189744	0.239852	0.10274	0.12318
chr9	6941001	rs17596052	T	C	0.240162	0.447587	0.314376	0.224786	0.238007	0.10274	0.0923852
chr9	6941140	rs60392055	T	C	0.246096	0.415141	0.295419	0.223932	0.236162	0.100457	0.150616
chr9	6941258	rs55978538	C	T	0.251562	0.427621	0.328594	0.211966	0.260148	0.111872	0.136058
chr9	6941285	rs61685780	G	A	0.258276	0.427621	0.328594	0.211966	0.261993	0.111872	0.159574
chr9	6941302	rs10975923	T	C	0.354622	0.352745	0.308057	0.581197	0.405904	0.703196	0.139418
chr9	6941377	rs10975924	C	T	0.594784	0.774542	0.618483	0.790598	0.651291	0.796804	0.262038
chr9	6941719	rs3818901	T	G	0.241099	0.423461	0.311216	0.211966	0.239852	0.10274	0.12206
chr9	6941795	rs3818900	T	C	0.241412	0.423461	0.311216	0.211966	0.239852	0.10274	0.12318
chr9	6941816	rs3818899	A	G	0.241412	0.423461	0.311216	0.211966	0.239852	0.10274	0.12318
chr9	6941842	rs3818898	C	G	0.241568	0.424293	0.311216	0.211966	0.239852	0.10274	0.12318
chr9	6941867	rs3818897	G	A	0.241412	0.423461	0.311216	0.211966	0.239852	0.10274	0.12318
chr9	6941889	rs3818896	G	T	0.462992	0.428453	0.352291	0.721368	0.444649	0.73516	0.334267
chr9	6942035	rs3818895	G	A	0.241412	0.423461	0.311216	0.211966	0.239852	0.10274	0.12318
chr9	6942051	rs3818894	G	A	0.241412	0.423461	0.311216	0.211966	0.239852	0.10274	0.12318
chr9	6942089	rs3818893	C	T	0.347908	0.381032	0.305687	0.573504	0.402214	0.69863	0.105263
chr9	6942095	rs3818892	C	T	0.241412	0.423461	0.311216	0.211966	0.239852	0.10274	0.12318
chr9	6942110	rs10815486	T	G	0.827139	0.933444	0.666667	0.999145	0.715867	0.860731	0.782195
chr9	6942146	rs3818891	C	T	0.241255	0.423461	0.311216	0.211111	0.239852	0.10274	0.12318
chr9	6942259	rs3818890	C	T	0.228139	0.128952	0.0473934	0.211966	0.0719557	0.0593607	0.522396
chr9	6942522	rs3818889	C	G	0.390381	0.384359	0.308847	0.575214	0.415129	0.700913	0.24748
chr9	6942643	rs11791950	G	A	0.455028	0.547421	0.35703	0.425641	0.306273	0.159817	0.599104
chr9	6942877	rs7850286	A	G	0.440506	0.425957	0.350711	0.721368	0.435424	0.732877	0.259798
chr9	6942890	rs76242495	A	G	0.117895	0.0898502	0.00315956	0.065812	0.0332103	0.0228311	0.301232
chr9	6942892	rs78600476	G	A	0.109775	0.0898502	0.00315956	0.065812	0.0295203	0.0205479	0.273796
chr9	6942910	rs35433789	C	A	0.356496	0.381032	0.308057	0.573504	0.404059	0.69863	0.133819
chr9	6942940	rs7037266	C	A	0.480325	0.466722	0.352291	0.720513	0.448339	0.73516	0.370101
chr9	6942951	rs6477129	A	G	0.827139	0.933444	0.666667	0.999145	0.715867	0.860731	0.782195
chr9	6943341	rs60170601	G	A	0.110556	0.0815308	0.00315956	0.065812	0.0295203	0.0228311	0.281635
chr9	6943374	rs7025865	A	C	0.374922	0.508319	0.315956	0.281197	0.273063	0.13242	0.478723
chr9	6943467	rs6477130	A	G	0.827139	0.933444	0.666667	0.999145	0.715867	0.860731	0.782195
chr9	6943654	rs7867363	G	C	0.135072	0.0815308	0.00394945	0.065812	0.0350554	0.0251142	0.366741
chr9	6943680	rs7854189	A	C	0.378982	0.381032	0.308847	0.573504	0.411439	0.700913	0.211086
chr9	6943689	rs79987831	A	T	0.232355	0.423461	0.311216	0.211966	0.236162	0.10274	0.0918253
chr9	6943805	rs11790720	A	G	0.232667	0.424293	0.311216	0.212821	0.236162	0.10274	0.0918253
chr9	6944404	rs4740863	A	G	0.348532	0.381032	0.308057	0.575214	0.402214	0.700913	0.104143
chr9	6944415	rs12683541	C	T	0.254841	0.425957	0.312006	0.213675	0.245387	0.105023	0.165733
chr9	6945423	rs7034789	A	C	0.360868	0.473378	0.35703	0.361538	0.284133	0.139269	0.365062
chr9	6946332	rs58288912	C	T	0.100094	0.0806988	0.00236967	0.0709402	0.0258303	0.0228311	0.243001
chr9	6946719	rs4742272	A	G	0.67614	0.847754	0.651659	0.934188	0.671587	0.824201	0.37402
chr9	6946767	rs4740864	C	T	0.826827	0.93178	0.669036	0.999145	0.721402	0.863014	0.778275
chr9	6947229	rs10975926	T	C	0.1104	0.0757072	0.0545024	0.347863	0.0867159	0.207763	0.00111982
chr9	6947484	rs7046665	T	G	0.444878	0.425957	0.333333	0.720513	0.415129	0.719178	0.297872
chr9	6947579	rs7026745	G	C	0.826671	0.933444	0.666667	0.997436	0.715867	0.860731	0.781635
chr9	6947704	rs80282805	C	T	0.127264	0.173045	0.0513428	0.223932	0.167897	0.424658	0.00167973
chr9	6947956	rs11794838	G	A	0.237508	0.422629	0.311216	0.211966	0.239852	0.10274	0.109742
chr9	6948578	rs7848624	T	C	0.245628	0.423461	0.311216	0.211966	0.245387	0.10274	0.136618
chr9	6948615	rs7848721	T	G	0.6802	0.846922	0.64455	0.931624	0.654982	0.817352	0.402576
chr9	6948718	rs7848840	T	A	0.353373	0.384359	0.306477	0.57265	0.402214	0.69863	0.12262
chr9	6948895	rs7849018	T	C	0.82589	0.93178	0.666667	0.999145	0.715867	0.860731	0.778835
chr9	6949133	rs28632803	G	T	0.0994691	0.0806988	0.00236967	0.065812	0.0258303	0.0228311	0.244121
chr9	6949624	rs12345802	C	T	0.112117	0.0806988	0.00236967	0.065812	0.0258303	0.0273973	0.288354
chr9	6949919	rs11792082	C	G	0.232199	0.423461	0.310427	0.213675	0.232472	0.10274	0.0918253
chr9	6950134	rs10975928	A	C	0.346814	0.384359	0.306477	0.571795	0.404059	0.694064	0.100224
chr9	6950165	rs4742273	G	A	0.827764	0.933444	0.668246	0.999145	0.717712	0.860731	0.782755
chr9	6950563	rs10815487	C	A	0.826827	0.933444	0.668246	0.999145	0.717712	0.860731	0.779395
chr9	6950764	rs10975930	T	C	0.818239	0.933444	0.668246	0.999145	0.715867	0.856164	0.75028
chr9	6950922	rs74573409	C	T	0.100562	0.0806988	0.00236967	0.065812	0.0258303	0.0228311	0.24804
chr9	6951018	rs12684006	C	T	0.237352	0.422629	0.312796	0.212821	0.241697	0.10274	0.106943
chr9	6951063	rs12685041	A	G	0.237508	0.423461	0.312796	0.212821	0.241697	0.10274	0.106943
chr9	6951639	rs10975931	T	C	0.100562	0.0806988	0.00236967	0.065812	0.0258303	0.0228311	0.24804
chr9	6951700	rs10975932	A	C	0.167552	0.0848586	0.0236967	0.065812	0.0627306	0.0456621	0.453527
chr9	6951869	rs7868655	T	C	0.648032	0.85025	0.64534	0.933333	0.653137	0.810502	0.285554
chr9	6952127	rs6477132	G	T	0.828076	0.935108	0.668246	0.999145	0.717712	0.860731	0.782755
chr9	6952134	rs7868759	A	T	0.807308	0.935108	0.668246	0.997436	0.714022	0.856164	0.711646
chr9	6952528	rs12684331	C	T	0.237976	0.422629	0.311216	0.210256	0.241697	0.10274	0.111982
chr9	6952916	rs7026899	C	T	0.294035	0.46173	0.337283	0.358974	0.249077	0.116438	0.165174
chr9	6953554	rs7019108	T	C	0.349781	0.386023	0.308847	0.571795	0.405904	0.69863	0.106383
chr9	6954040	rs28453377	G	A	0.102592	0.0806988	0.00236967	0.065812	0.0276753	0.0205479	0.255319
chr9	6954124	rs10815488	G	C	0.82792	0.935108	0.669036	0.997436	0.717712	0.860731	0.782755
chr9	6954457	rs13440337	A	C	0.0968145	0.0806988	0.00236967	0.065812	0.0258303	0.0205479	0.235162
chr9	6954537	rs13440172	C	T	0.101187	0.0806988	0.00236967	0.065812	0.0258303	0.0205479	0.25084
chr9	6954557	rs10975933	C	G	0.410993	0.425957	0.334123	0.717949	0.415129	0.712329	0.179171
chr9	6954579	rs10975935	A	G	0.214085	0.212146	0.256714	0.347009	0.238007	0.27169	0.0767077
chr9	6955015	rs12346482	C	T	0.100718	0.0815308	0.00236967	0.065812	0.0258303	0.0205479	0.2486
chr9	6955476	rs10124531	A	G	0.165834	0.0848586	0.0236967	0.065812	0.0627306	0.0410959	0.448488
chr9	6955480	rs7852362	A	C	0.82792	0.933444	0.669036	0.999145	0.717712	0.860731	0.782755
chr9	6956023	rs11792899	C	G	0.249219	0.425957	0.312796	0.21453	0.238007	0.10274	0.147256
chr9	6956850	rs12352785	A	C	0.829638	0.93594	0.672986	0.999145	0.723247	0.860731	0.782755
chr9	6957024	rs12335500	A	G	0.165365	0.0848586	0.0236967	0.065812	0.0627306	0.0410959	0.446809
chr9	6957061	rs12335507	A	G	0.165365	0.0848586	0.0236967	0.065812	0.0627306	0.0410959	0.446809
chr9	6957481	rs7863791	T	C	0.829794	0.93594	0.672986	0.999145	0.723247	0.863014	0.782755
chr9	6958278	rs552501055	T	G	0.0101499	0.0540765	0	0	0	0	0
chr9	6958299	rs10758809	A	C	0.413023	0.460898	0.308057	0.632479	0.422509	0.719178	0.233483
chr9	6958408	rs10815489	A	G	0.701124	0.935108	0.648499	0.997436	0.673432	0.8379	0.361702
chr9	6958506	rs10975937	C	G	0.82995	0.939268	0.669036	0.999145	0.723247	0.865297	0.783315
chr9	6958856	rs12686116	C	G	0.231886	0.421797	0.315166	0.212821	0.241697	0.100457	0.0867861
chr9	6959073	rs12686353	C	A	0.237664	0.432612	0.318325	0.215385	0.241697	0.107306	0.0946249
chr9	6959101	rs12551848	T	G	0.0285759	0.0515807	0.0244866	0.034188	0.0258303	0.0821918	0
chr9	6959840	rs7042372	A	G	0.46549	0.502496	0.329384	0.787179	0.424354	0.728311	0.274356
chr9	6960107	rs7022642	A	C	0.742505	0.934276	0.649289	0.999145	0.680812	0.851598	0.503359
chr9	6960540	rs4742275	T	C	0.528888	0.455907	0.323855	0.635043	0.47048	0.739726	0.619821
chr9	6960544	rs4742276	T	C	0.829169	0.938436	0.669826	0.999145	0.723247	0.865297	0.780515
chr9	6961472	rs76027320	A	G	0.0818239	0.0515807	0.028436	0.150427	0.00738007	0.0182648	0.133259
chr9	6961514	rs74709801	A	G	0.0854154	0.0524126	0.0276461	0.174359	0.00738007	0.0182648	0.130459
chr9	6961871	rs9657633	T	C	0.403654	0.455907	0.307267	0.635897	0.409594	0.712329	0.207167
chr9	6962096	rs9657634	T	C	0.0484072	0.093178	0.00236967	0.065812	0.00553506	0.0114155	0.0615901
chr9	6962280	rs10758810	C	T	0.824485	0.938436	0.667457	0.997436	0.715867	0.865297	0.768757
chr9	6962574	rs10815490	T	C	0.412242	0.455075	0.307267	0.635897	0.426199	0.719178	0.231803
chr9	6962695	rs10815491	T	G	0.412242	0.455907	0.306477	0.635897	0.426199	0.719178	0.231803
chr9	6963035	rs1340517	A	T	0.235166	0.427621	0.313586	0.210256	0.236162	0.107306	0.0974244
chr9	6963469	rs4537355	G	T	0.270768	0.392679	0.321485	0.211966	0.271218	0.118721	0.228443
chr9	6963714	rs1538845	C	A	0.730793	0.934276	0.653239	0.999145	0.702952	0.851598	0.451848
chr9	6963799	rs1538844	C	T	0.435821	0.557404	0.518957	0.533333	0.520295	0.474886	0.195969
chr9	6963829	rs10758811	C	T	0.431137	0.52579	0.306477	0.505983	0.433579	0.554795	0.3757
chr9	6963830	rs77674798	G	A	0.143036	0.101498	0.0458136	0.175214	0.0276753	0.0296804	0.281635
chr9	6964103	rs10758812	G	A	0.824797	0.937604	0.664297	0.999145	0.717712	0.869863	0.769877
chr9	6964245	rs139012723	T	C	0.0618364	0.0515807	0.0268562	0.149573	0.00553506	0.0136986	0.0649496
chr9	6964252	rs9802841	C	A	0.57995	0.511647	0.329384	0.788034	0.457565	0.73516	0.666293
chr9	6964396	rs9802471	G	A	0.591193	0.500832	0.333333	0.784615	0.457565	0.739726	0.712206
chr9	6964642	rs10815492	T	C	0.831668	0.9401	0.665087	0.999145	0.717712	0.872146	0.791713
chr9	6964699	rs10815493	G	A	0.748751	0.930948	0.64297	0.992308	0.667897	0.860731	0.538634
chr9	6964732	rs10815494	A	T	0.450656	0.529118	0.309637	0.835043	0.398524	0.712329	0.197648
chr9	6964820	rs10758813	A	G	0.53326	0.534942	0.331754	0.839316	0.448339	0.721461	0.454087
chr9	6965451	rs1890918	C	G	0.409432	0.486689	0.28436	0.694017	0.400369	0.705479	0.18981
chr9	6966001	rs10815495	A	G	0.409588	0.485857	0.28436	0.693162	0.404059	0.705479	0.19037
chr9	6966252	rs60491388	G	T	0.256871	0.397671	0.334913	0.152991	0.258303	0.134703	0.204367
chr9	6966486	rs10815496	T	A	0.334478	0.361897	0.281991	0.602564	0.381919	0.691781	0.0755879
chr9	6967582	rs7864298	G	A	0.999375	1	1	1	1	1	0.99776
chr9	6967846	rs7865491	C	T	0.406465	0.486689	0.28357	0.691453	0.404059	0.705479	0.180291
chr9	6968603	rs818902	C	A	0.824485	0.939268	0.664297	0.999145	0.715867	0.86758	0.768757
chr9	6969240	rs1018586	T	C	0.407245	0.486689	0.28436	0.693162	0.404059	0.705479	0.181411
chr9	6969572	rs1018587	G	A	0.599781	0.565724	0.315166	0.841026	0.444649	0.721461	0.683651
chr9	6969634	rs702279	C	A	0.23579	0.386855	0.304107	0.15641	0.261993	0.125571	0.156775
chr9	6969833	rs818901	A	G	0.217989	0.398502	0.330964	0.154701	0.249077	0.127854	0.0705487
chr9	6970012	rs818900	C	A	0.217833	0.397671	0.332543	0.154701	0.249077	0.127854	0.0694289
chr9	6970287	rs7854491	G	A	0.560275	0.539101	0.330964	0.842735	0.45941	0.732877	0.540314
chr9	6970728	rs818899	G	A	0.369457	0.453411	0.377567	0.306838	0.298893	0.152968	0.422732
chr9	6970800	rs10119010	G	A	0.424891	0.484193	0.281991	0.693162	0.404059	0.69863	0.24972
chr9	6970806	rs818898	A	G	0.823392	0.93594	0.665087	0.998291	0.706642	0.858447	0.772116
chr9	6971689	rs10815497	A	G	0.426296	0.486689	0.28436	0.692308	0.407749	0.707763	0.2486
chr9	6971932	rs10758814	A	G	0.426608	0.487521	0.28673	0.692308	0.407749	0.707763	0.24748
chr9	6971961	rs2821441	A	C	0.826983	0.939268	0.667457	0.999145	0.715867	0.872146	0.774356
chr9	6972193	rs10758815	A	G	0.426765	0.486689	0.28357	0.694017	0.407749	0.707763	0.24972
chr9	6972479	rs10815498	G	A	0.426608	0.485857	0.28515	0.694017	0.407749	0.707763	0.2486
chr9	6972988	rs10758816	A	G	0.42614	0.485857	0.28357	0.693162	0.407749	0.707763	0.2486
chr9	6973103	rs2821442	T	C	0.366334	0.457571	0.380727	0.318803	0.293358	0.155251	0.399776
chr9	6973303	rs2821443	A	G	0.407089	0.460898	0.386256	0.335897	0.304428	0.1621	0.523516
chr9	6973510	rs2792235	C	T	0.285134	0.41015	0.352291	0.190598	0.304428	0.178082	0.235722
chr9	6973907	rs2792234	C	G	0.850094	0.952579	0.709321	0.999145	0.739852	0.883562	0.808511
chr9	6973913	rs2792233	T	C	0.850874	0.920133	0.727488	0.995726	0.767528	0.899543	0.81019
chr9	6974101	rs6477134	A	G	0.538101	0.50416	0.582148	0.746154	0.448339	0.246575	0.492161
chr9	6974334	rs62534373	A	G	0.0841661	0.105657	0.232227	0.000854701	0.130996	0.0776256	0.00671893
chr9	6974607	rs1340516	T	C	0.990943	1	1	1	1	0.997717	0.968085
chr9	6974900	rs1570507	C	G	0.326515	0.473378	0.246445	0.432479	0.295203	0.381279	0.211086
chr9	6975408	rs7875412	G	A	0.43629	0.627288	0.298578	0.689744	0.352399	0.495434	0.25028
chr9	6975417	rs2821444	A	G	0.991255	1	1	1	1	0.997717	0.969205
chr9	6975607	rs73397847	T	A	0.328857	0.491681	0.249605	0.434188	0.302583	0.383562	0.201008
chr9	6975623	rs2792232	C	T	0.553716	0.371048	0.700632	0.308547	0.645756	0.5	0.718365
chr9	6975639	rs73397850	C	G	0.225796	0.421797	0.190363	0.170085	0.284133	0.351598	0.106943
chr9	6975808	rs78713722	T	C	0.0872892	0.0682196	0.0592417	0.264103	0.0147601	0.0296804	0.0403135
chr9	6976056	rs2792231	C	A	0.150062	0.1198	0.178515	0.173504	0.177122	0.280822	0.0946249
chr9	6976065	rs8181056	G	T	0.601343	0.729617	0.602686	0.745299	0.619926	0.618721	0.409854
chr9	6976356	rs2792230	T	C	0.150375	0.117304	0.180885	0.173504	0.177122	0.280822	0.0957447
chr9	6976361	rs2760661	C	T	0.663648	0.509151	0.750395	0.564957	0.697417	0.607306	0.774356
chr9	6976363	rs4742279	T	A	0.327452	0.490849	0.249605	0.434188	0.302583	0.390411	0.194849
chr9	6976680	rs2792228	G	A	0.991412	1	1	1	1	0.997717	0.969765
chr9	6976915	rs2760662	C	G	0.991412	1	1	1	1	0.997717	0.969765
chr9	6977002	rs2821445	A	T	0.149282	0.114809	0.178515	0.175214	0.175277	0.287671	0.0929451
chr9	6977233	rs10491778	G	C	0.321518	0.488353	0.248815	0.415385	0.302583	0.383562	0.18981
chr9	6977275	rs1340515	G	A	0.991412	1	1	1	1	0.997717	0.969765
chr9	6977479	rs73639442	T	G	0.2094	0.425957	0.190363	0.170085	0.282288	0.347032	0.0470325
chr9	6977545	rs16925015	T	C	0.327139	0.495008	0.249605	0.431624	0.302583	0.385845	0.193729
chr9	6977555	rs58896728	A	C	0.328545	0.495008	0.249605	0.430769	0.302583	0.381279	0.200448
chr9	6977559	rs1340514	A	G	0.991412	1	1	1	1	0.997717	0.969765
chr9	6977633	rs1340513	G	A	0.66599	0.504992	0.750395	0.570085	0.697417	0.616438	0.779955
chr9	6977843	rs2821446	G	C	0.151624	0.115641	0.178515	0.176068	0.177122	0.294521	0.0979843
chr9	6977864	rs2821447	A	G	0.667864	0.509151	0.750395	0.571795	0.697417	0.618721	0.782195
chr9	6978106	rs73397861	C	G	0.226265	0.425125	0.190363	0.167521	0.285978	0.347032	0.108623
chr9	6978180	rs11791347	C	T	0.325734	0.490849	0.249605	0.426496	0.302583	0.381279	0.195969
chr9	6978294	rs2821448	A	G	0.665678	0.509151	0.750395	0.573504	0.697417	0.616438	0.773796
chr9	6978321	rs16925027	A	G	0.160681	0.129784	0.21406	0.0777778	0.182657	0.0753425	0.212206
chr9	6978691	rs1323410	A	G	0.666615	0.509983	0.750395	0.57265	0.697417	0.623288	0.775476
chr9	6978939	rs10975946	G	A	0.0883823	0.150582	0.0379147	0.239316	0.0239852	0.0821918	0.00447928
chr9	6978959	rs75017251	A	T	0.0872892	0.0657238	0.0552923	0.261538	0.0129151	0.0296804	0.0470325
chr9	6979016	rs2792227	G	A	0.665678	0.509983	0.750395	0.571795	0.697417	0.621005	0.773236
chr9	6979275	rs2039869	T	C	0.32589	0.490849	0.249605	0.428205	0.302583	0.381279	0.195409
chr9	6979298	rs2039868	G	A	0.326046	0.490849	0.249605	0.428205	0.302583	0.381279	0.195969
chr9	6979382	rs2792226	G	A	0.360868	0.24376	0.394945	0.213675	0.372694	0.374429	0.505039
chr9	6979455	rs2760646	C	T	0.664428	0.509151	0.750395	0.569231	0.693727	0.616438	0.773236
chr9	6980200	rs2821449	G	A	0.991255	1	1	1	1	0.997717	0.969205
chr9	6980282	rs16925051	C	T	0.327139	0.490849	0.248815	0.428205	0.304428	0.385845	0.198768
chr9	6980450	rs818913	C	T	0.664116	0.509151	0.751185	0.57094	0.695572	0.611872	0.770997
chr9	6980688	rs818912	A	C	0.674266	0.516639	0.774092	0.586325	0.702952	0.614155	0.773236
chr9	6981503	rs10117892	C	T	0.170675	0.130616	0.21406	0.0777778	0.188192	0.0821918	0.244121
chr9	6981507	rs10739113	A	G	0.292005	0.260399	0.349921	0.300855	0.311808	0.216895	0.278835
chr9	6982099	rs818911	G	A	0.759525	0.869384	0.781991	0.920513	0.795203	0.906393	0.517357
chr9	6982356	rs818910	C	A	0.991255	1	1	1	1	0.997717	0.969205
chr9	6983231	rs1323399	G	T	0.318395	0.489185	0.221959	0.42906	0.274908	0.381279	0.197088
chr9	6983331	rs818909	T	C	0.375234	0.246256	0.395735	0.251282	0.374539	0.378995	0.527996
chr9	6983770	rs818908	A	G	0.36321	0.246256	0.394155	0.251282	0.374539	0.376712	0.486562
chr9	6983823	rs10975950	A	G	0.0879138	0.148087	0.0379147	0.240171	0.0239852	0.0821918	0.00391937
chr9	6983901	rs16925061	T	G	0.332917	0.494176	0.248025	0.429915	0.298893	0.390411	0.217245
chr9	6984172	rs10815499	G	A	0.0879138	0.148087	0.0379147	0.240171	0.0239852	0.0821918	0.00391937
chr9	6984236	rs2296067	G	A	0.319332	0.487521	0.221959	0.42906	0.282288	0.385845	0.198208
chr9	6984479	rs2296068	A	G	0.328857	0.487521	0.221959	0.42906	0.291513	0.392694	0.227884
chr9	6984620	rs818907	T	C	0.991099	1	1	1	1	0.997717	0.968645
chr9	6984781	rs16925068	C	T	0.0785447	0.0682196	0.0592417	0.261538	0.0129151	0.0273973	0.0117581
chr9	6984840	rs818906	T	C	0.380387	0.253744	0.402844	0.271795	0.398524	0.399543	0.510638
chr9	6985058	rs7027018	T	C	0.607433	0.746256	0.597156	0.730769	0.601476	0.598173	0.444569
chr9	6985068	rs818905	C	T	0.146783	0.115641	0.177725	0.17094	0.177122	0.280822	0.0879059
chr9	6985499	rs73639447	T	C	0.0929107	0.0682196	0.0592417	0.267521	0.0147601	0.0273973	0.0587906
chr9	6985602	rs2381526	C	T	0.60634	0.746256	0.597156	0.728205	0.595941	0.59589	0.444569
chr9	6985756	rs2381527	T	A	0.205028	0.420965	0.162717	0.164957	0.256458	0.344749	0.0660694
chr9	6985917	rs2381528	C	G	0.605871	0.746256	0.597156	0.728205	0.594096	0.598173	0.442889
chr9	6985970	rs2381529	C	T	0.607433	0.746256	0.597156	0.728205	0.595941	0.59589	0.448488
chr9	6986044	rs912210	G	T	0.607745	0.746256	0.597156	0.728205	0.595941	0.598173	0.449048
chr9	6986045	rs912209	G	T	0.607745	0.746256	0.597156	0.728205	0.595941	0.598173	0.449048
chr9	6986190	rs2381530	C	A	0.194566	0.105657	0.333333	0.057265	0.282288	0.127854	0.235722
chr9	6986227	rs2381531	A	G	0.604622	0.746256	0.597156	0.728205	0.594096	0.593607	0.43953
chr9	6986230	rs912208	C	T	0.604622	0.746256	0.597156	0.728205	0.594096	0.593607	0.43953
chr9	6986267	rs912207	T	G	0.609463	0.746256	0.597156	0.728205	0.594096	0.593607	0.456887
chr9	6986291	rs3750488	C	G	0.194097	0.106489	0.333333	0.0581197	0.282288	0.127854	0.232923
chr9	6986930	rs2146790	C	T	0.60431	0.746256	0.597156	0.728205	0.594096	0.591324	0.43897
chr9	6987009	rs2146791	C	A	0.601187	0.746256	0.595577	0.712821	0.594096	0.591324	0.43897
chr9	6987039	rs2146792	C	G	0.601499	0.746256	0.597156	0.712821	0.594096	0.591324	0.43897
chr9	6987111	rs818904	T	C	1	1	1	1	1	1	1
chr9	6987179	rs2146793	A	G	0.322299	0.494176	0.228278	0.411966	0.300738	0.390411	0.204367
chr9	6987199	rs818903	G	C	0.996409	1	1	1	1	0.997717	0.987682
chr9	6987663	rs1323398	G	T	0.310743	0.116473	0.345182	0.183761	0.302583	0.358447	0.491041
chr9	6987941	rs7875415	C	T	0.507964	0.666389	0.525276	0.448718	0.560886	0.538813	0.404255
chr9	6987984	rs6477135	C	T	0.518114	0.673045	0.529226	0.449573	0.579336	0.541096	0.426652
chr9	6988198	rs2760647	G	A	0.98173	1	0.99921	1	0.99631	0.997717	0.93673
chr9	6988396	rs17505270	T	C	0.187227	0.393511	0.150869	0.169231	0.263838	0.3379	0.0257559
chr9	6988419	rs2760648	T	C	0.811368	0.882695	0.883096	0.891453	0.843173	0.89726	0.629339
chr9	6988439	rs2760649	T	C	0.811368	0.882695	0.883096	0.891453	0.843173	0.89726	0.629339
chr9	6988475	rs2760650	A	G	0.811056	0.882695	0.883096	0.889744	0.843173	0.89726	0.629339
chr9	6988565	rs2760651	T	G	0.811368	0.882695	0.883096	0.889744	0.845018	0.89726	0.629899
chr9	6988803	rs10815500	C	G	0.170987	0.117304	0.116114	0.110256	0.151292	0.100457	0.309071
chr9	6989036	rs2760652	T	A	0.991255	1	1	1	1	0.997717	0.969205
chr9	6989160	rs2760653	G	C	0.810743	0.882695	0.882306	0.889744	0.845018	0.89726	0.628219
chr9	6989162	rs2760654	A	G	0.810743	0.882695	0.882306	0.889744	0.845018	0.89726	0.628219
chr9	6989287	rs10815501	A	T	0.170987	0.117304	0.116904	0.110256	0.151292	0.100457	0.308511
chr9	6989345	rs2792245	T	C	0.810743	0.882695	0.882306	0.889744	0.845018	0.89726	0.628219
chr9	6989575	rs2146794	A	G	0.195191	0.396007	0.150869	0.175214	0.267528	0.340183	0.0470325
chr9	6989619	rs2153503	G	C	0.811212	0.882695	0.882306	0.889744	0.845018	0.89726	0.629899
chr9	6989967	rs2760655	A	G	0.806527	0.860233	0.882306	0.889744	0.845018	0.89726	0.628219
chr9	6990094	rs2760656	C	G	0.991099	1	1	1	1	0.997717	0.968645
chr9	6990217	rs2821451	C	G	0.991255	1	1	1	1	0.997717	0.969205
chr9	6990283	rs73639448	G	C	0.0757339	0.0657238	0.0576619	0.255556	0.0129151	0.0273973	0.00839866
chr9	6991104	rs2025326	T	C	0.824016	0.882695	0.887836	0.888034	0.846863	0.89726	0.672452
chr9	6991107	rs2153502	C	T	0.991099	1	1	1	1	0.997717	0.968645
chr9	6991129	rs2025325	T	C	0.825109	0.882695	0.892575	0.888034	0.846863	0.89726	0.673012
chr9	6991259	rs10815502	T	A	0.0846346	0.164725	0.0402844	0.205983	0.0332103	0.0776256	0
chr9	6991394	rs2760658	C	T	0.98173	1	0.99921	1	0.99631	0.997717	0.93673
chr9	6991453	rs2792244	T	C	0.990943	1	1	1	1	0.997717	0.968085
chr9	6991478	rs2792243	C	T	0.991099	1	1	1	1	0.997717	0.968645
chr9	6991487	rs2792242	T	G	0.189413	0.136439	0.293049	0.174359	0.241697	0.305936	0.117021
chr9	6991792	rs2821453	C	T	0.811524	0.884359	0.886256	0.888034	0.845018	0.89726	0.628219
chr9	6991921	rs1079058	G	C	0.29263	0.311148	0.331754	0.379487	0.287823	0.392694	0.172452
chr9	6992221	rs912206	A	G	0.205653	0.136439	0.293839	0.174359	0.254613	0.315068	0.168533
chr9	6992278	rs754494	A	G	0.189257	0.136439	0.293839	0.173504	0.239852	0.305936	0.117021
chr9	6992425	rs752646	A	G	0.189413	0.136439	0.293839	0.174359	0.239852	0.305936	0.117021
chr9	6992673	rs752645	T	A	0.205653	0.136439	0.293049	0.175214	0.254613	0.315068	0.168533
chr9	6992842	rs752644	T	A	0.775921	0.863561	0.705371	0.824786	0.741697	0.682648	0.768197
chr9	6992854	rs946930	G	A	0.981262	1	0.99842	1	0.99631	0.997717	0.93561
chr9	6993015	rs1340512	A	G	0.811524	0.884359	0.882306	0.889744	0.845018	0.89726	0.629899
chr9	6993189	rs2760659	G	A	0.205809	0.136439	0.293839	0.175214	0.254613	0.315068	0.168533
chr9	6993212	rs1417289	G	A	0.188632	0.136439	0.293839	0.175214	0.239852	0.305936	0.113662
chr9	6993433	rs10815503	C	T	0.774672	0.861897	0.703791	0.821368	0.741697	0.682648	0.768197
chr9	6993452	rs1417288	C	T	0.991099	1	1	1	1	0.997717	0.968645
chr9	6993661	rs58565843	A	T	0.140381	0.108153	0.102686	0.0811966	0.118081	0.0753425	0.25028
chr9	6993848	rs2760660	A	C	0.584322	0.467554	0.687994	0.506838	0.605166	0.561644	0.639418
chr9	6993972	rs12236185	G	A	0.409432	0.631448	0.260664	0.64359	0.348708	0.47032	0.215566
chr9	6994185	rs12684138	G	C	0.0865084	0.173045	0.0394945	0.209402	0.0332103	0.0753425	0
chr9	6994399	rs818889	C	T	0.199407	0.138935	0.295419	0.177778	0.252768	0.310502	0.142777
chr9	6994542	rs10815504	T	C	0.583385	0.745424	0.589257	0.711966	0.592251	0.579909	0.384099
chr9	6994684	rs10815505	C	T	0.576515	0.744592	0.589257	0.711111	0.590406	0.582192	0.360582
chr9	6994973	rs73639491	G	A	0.078857	0.0657238	0.0584518	0.255556	0.0166052	0.0273973	0.0179171
chr9	6995762	rs1175022	G	C	0.991099	1	1	1	1	0.997717	0.968645
chr9	6996168	rs2821439	G	C	0.990319	1	1	1	1	0.995434	0.966405
chr9	6996235	rs818890	T	C	0.183948	0.113977	0.179305	0.163248	0.197417	0.294521	0.216685
chr9	6996631	rs10975954	G	A	0.105715	0.113977	0.121643	0.0196581	0.112546	0.0753425	0.150616
chr9	6996653	rs10975955	C	T	0.129138	0.111481	0.123223	0.0196581	0.116236	0.0844749	0.231803
chr9	6996934	rs7847191	A	C	0.239382	0.138103	0.460506	0.110256	0.350554	0.157534	0.221725
chr9	6997045	rs10975956	G	A	0.0463773	0.123128	0.0371248	0.0683761	0.0184502	0.0205479	0.00167973
chr9	6997099	rs818891	T	C	0.195503	0.12396	0.188784	0.182051	0.230627	0.312785	0.217805
chr9	6997639	rs946929	A	G	0.314959	0.266223	0.49684	0.194872	0.367159	0.180365	0.31467
chr9	6997867	rs818892	C	G	0.623985	0.459235	0.744866	0.641026	0.630996	0.527397	0.659574
chr9	6998016	rs57814978	T	A	0.141162	0.0682196	0.0616114	0.266667	0.0369004	0.0388128	0.221165
chr9	6998246	rs4504693	C	A	0.336508	0.539933	0.254344	0.350427	0.365314	0.465753	0.208287
chr9	6998299	rs818893	C	G	0.195659	0.12396	0.188784	0.181197	0.230627	0.312785	0.218925
chr9	6998353	rs2039867	C	T	0.336508	0.53827	0.254344	0.352137	0.365314	0.465753	0.208287
chr9	6998607	rs818895	T	C	0.991255	1	1	1	1	0.997717	0.969205
chr9	6998741	rs3931591	C	A	0.796533	0.87604	0.811216	0.817949	0.769373	0.684932	0.754199
chr9	6998830	rs28371807	C	T	0.336508	0.53827	0.254344	0.352137	0.365314	0.465753	0.208287
chr9	6998948	rs11790877	A	G	0.239538	0.143927	0.461295	0.112821	0.345018	0.152968	0.218925
chr9	6999042	rs10975958	C	T	0.794347	0.87604	0.811216	0.817949	0.769373	0.684932	0.746361
chr9	6999073	rs10975959	G	C	0.405996	0.209651	0.519747	0.378632	0.385609	0.19863	0.532475
chr9	6999081	rs818896	G	C	0.991255	1	1	1	1	0.997717	0.969205
chr9	6999147	rs818897	C	G	0.183791	0.118136	0.177725	0.159829	0.199262	0.294521	0.216125
chr9	6999152	rs11789300	C	T	0.379606	0.209651	0.519747	0.379487	0.381919	0.194064	0.43953
chr9	6999336	rs1093709	A	C	0.233448	0.12396	0.190363	0.182051	0.238007	0.321918	0.348264
chr9	6999665	rs1284824242	C	A	0.236571	0.195507	0.521327	0.0521368	0.378229	0.157534	0.159574
chr9	6999773	rs74500788	A	G	0.0762024	0.0665557	0.0608215	0.265812	0.0129151	0.0273973	0.00055991
chr9	6999846	rs10122718	G	T	0.33401	0.537438	0.248025	0.352137	0.354244	0.46347	0.208287
chr9	6999953	rs2792241	A	T	0.183011	0.118136	0.177725	0.158974	0.199262	0.294521	0.213886
chr9	7000206	rs10815506	C	T	0.0762024	0.125624	0.0371248	0.0854701	0.0221402	0.0251142	0.093505
chr9	7000409	rs10116747	T	A	0.335259	0.546589	0.254344	0.350427	0.365314	0.465753	0.199328
chr9	7000438	rs7854608	G	A	0.226733	0.135607	0.456556	0.115385	0.343173	0.148402	0.181971
chr9	7000595	rs2792240	C	A	0.163179	0.118136	0.177725	0.15641	0.195572	0.289954	0.146697
chr9	7000653	rs10975961	A	C	0.0763585	0.125624	0.0371248	0.0863248	0.0221402	0.0251142	0.093505
chr9	7000759	rs2792239	T	C	0.990319	1	1	1	1	0.997717	0.965845
chr9	7000769	rs2792238	C	T	0.571205	0.788686	0.467615	0.595726	0.583026	0.776256	0.428331
chr9	7000898	rs10481604	C	T	0.414897	0.670549	0.289889	0.436752	0.387454	0.490868	0.306831
chr9	7001240	rs7020065	T	C	0.314335	0.257072	0.49684	0.201709	0.367159	0.180365	0.31411
chr9	7001304	rs11795389	C	G	0.216583	0.432612	0.150869	0.264103	0.254613	0.33105	0.0470325
chr9	7002225	rs10975962	A	C	0.241255	0.137271	0.457346	0.11453	0.345018	0.155251	0.230683
chr9	7002389	rs818887	A	G	0.284041	0.188852	0.249605	0.437607	0.249077	0.344749	0.267637
chr9	7002910	rs12345673	G	C	0.336977	0.552413	0.253554	0.354701	0.365314	0.465753	0.199328
chr9	7003159	rs818888	T	C	0.990943	1	1	1	1	0.997717	0.968085
chr9	7005042	rs7048885	C	A	0.154591	0.0690516	0.319905	0.000854701	0.261993	0.127854	0.169653
chr9	7005147	rs74309249	A	G	0.0735478	0.0657238	0.0608215	0.252137	0.0129151	0.0273973	0.00055991
chr9	7005291	rs148661391	C	T	0.0744847	0.0657238	0.0592417	0.247009	0.0147601	0.0273973	0.00783875
chr9	7005395	rs118049245	G	A	0.0904122	0.0715474	0.0718799	0.269231	0.0461255	0.0456621	0.0235162
chr9	7005566	rs12683813	C	T	0.334947	0.56406	0.250395	0.351282	0.367159	0.46347	0.18869
chr9	7006104	rs75187582	T	G	0.0752655	0.0657238	0.0608215	0.250427	0.0147601	0.0273973	0.00727884
chr9	7006539	rs1093707	T	G	0.257651	0.244592	0.21406	0.262393	0.221402	0.324201	0.288914
chr9	7006568	rs1093708	A	C	0.158495	0.1198	0.180885	0.162393	0.184502	0.292237	0.12542
chr9	7006681	rs1093704	C	G	0.990943	1	1	1	1	0.997717	0.968085
chr9	7006784	rs7866390	A	C	0.252342	0.135607	0.466825	0.111111	0.352399	0.155251	0.264838
chr9	7006800	rs16925110	A	G	0.315116	0.551581	0.249605	0.363248	0.350554	0.452055	0.12654
chr9	7007046	rs818876	G	T	0.528107	0.639767	0.377567	0.657265	0.494465	0.680365	0.447928
chr9	7007063	rs7025832	G	A	0.285447	0.498336	0.173776	0.375214	0.293358	0.360731	0.141657
chr9	7007071	rs17180316	C	G	0.223454	0.462562	0.146919	0.279487	0.252768	0.335616	0.043673
chr9	7007726	rs818877	C	G	0.65787	0.712146	0.797788	0.540171	0.795203	0.787671	0.525756
chr9	7007924	rs78773433	A	G	0.0737039	0.0690516	0.0537125	0.249573	0.0129151	0.0273973	0.0055991
chr9	7008393	rs12002551	C	A	0.0882261	0.108985	0.0908373	0.0871795	0.0848708	0.10274	0.0705487
chr9	7008680	rs1093705	C	T	0.840881	0.930948	0.940758	0.747009	0.937269	0.93379	0.718925
chr9	7008732	rs2890733	A	G	0.465334	0.596506	0.616904	0.384615	0.592251	0.495434	0.276596
chr9	7008921	rs78511536	G	A	0.0722986	0.0682196	0.0537125	0.251282	0.0110701	0.0273973	0.00055991
chr9	7009156	rs1093706	A	T	0.170518	0.117304	0.185624	0.161538	0.197417	0.287671	0.164614
chr9	7010125	rs78807169	T	C	0.0485634	0.103161	0.035545	0.103419	0.0221402	0.0205479	0
chr9	7010179	rs818878	A	G	0.17005	0.117304	0.185624	0.160684	0.197417	0.287671	0.163494
chr9	7010239	rs10975971	G	A	0.448001	0.563228	0.608215	0.374359	0.584871	0.490868	0.25308
chr9	7010361	rs74493501	G	A	0.0441911	0.0648918	0.0537125	0.0923077	0.0129151	0.0273973	0.0055991
chr9	7010400	rs76130455	A	C	0.0487196	0.102329	0.035545	0.102564	0.0221402	0.0205479	0.00167973
chr9	7010567	rs75604476	T	C	0.0740162	0.0690516	0.0537125	0.251282	0.0129151	0.0273973	0.0055991
chr9	7010574	rs76066506	A	G	0.0763585	0.0682196	0.0537125	0.252137	0.0129151	0.0273973	0.0139978
chr9	7010753	rs58212305	T	C	0.103529	0.108985	0.0473934	0.123932	0.0608856	0.043379	0.153975
chr9	7010791	rs116924276	T	A	0.0738601	0.0682196	0.0537125	0.251282	0.0129151	0.0273973	0.0055991
chr9	7010886	rs74477418	C	T	0.0760462	0.0682196	0.0537125	0.251282	0.0129151	0.0273973	0.0134379
chr9	7012444	rs6477136	C	G	0.201437	0.129784	0.434439	0.074359	0.309963	0.146119	0.148376
chr9	7012574	rs7847658	A	C	0.089163	0.100666	0.0339652	0.091453	0.0332103	0.0251142	0.151736
chr9	7012612	rs818879	C	T	0.0648033	0.0973378	0.125592	0.000854701	0.108856	0.0410959	0.0341545
chr9	7013232	rs818880	G	A	0.991255	1	1	1	1	0.997717	0.969205
chr9	7013299	rs4742281	T	G	0.450031	0.55574	0.610584	0.382051	0.588561	0.488584	0.258119
chr9	7013401	rs7854837	T	G	0.0894753	0.101498	0.0339652	0.0905983	0.0332103	0.0251142	0.152856
chr9	7013512	rs12003442	C	T	0.0876015	0.108153	0.0908373	0.0863248	0.0848708	0.105023	0.068869
chr9	7013559	rs818881	A	G	0.171455	0.115641	0.187204	0.168376	0.197417	0.292237	0.162374
chr9	7013909	rs35389625	A	G	0.0448157	0.0998336	0.0339652	0.0854701	0.0221402	0.0205479	0.00167973
chr9	7014264	rs1407857	G	C	0.684884	0.770383	0.706161	0.726496	0.666052	0.552511	0.62318
chr9	7014867	rs12380879	T	C	0.51218	0.574043	0.613744	0.379487	0.627306	0.513699	0.450168
chr9	7014879	rs12379204	C	T	0.207214	0.120632	0.438389	0.0752137	0.324723	0.146119	0.167413
chr9	7015063	rs59494877	A	G	0.0846346	0.100666	0.0339652	0.0923077	0.0295203	0.0251142	0.136058
chr9	7015133	rs10975974	A	G	0.130856	0.0690516	0.0560821	0.260684	0.0442804	0.043379	0.18813
chr9	7015330	rs818882	T	G	0.753748	0.792013	0.833333	0.632479	0.843173	0.828767	0.705487
chr9	7015545	rs4742282	G	A	0.579325	0.669717	0.64613	0.465812	0.645756	0.538813	0.535274
chr9	7016001	rs818883	G	T	1	1	1	1	1	1	1
chr9	7016180	rs818884	T	C	0.915678	0.896839	0.961295	0.911966	0.97048	0.974886	0.867301
chr9	7016379	rs7848038	G	A	0.451124	0.567388	0.600316	0.369231	0.573801	0.486301	0.274916
chr9	7016661	rs2031198	T	G	0.466115	0.63228	0.418641	0.47265	0.420664	0.447489	0.402016
chr9	7017050	rs818885	T	C	0.990943	1	1	1	1	0.997717	0.968085
chr9	7017391	rs7853037	C	A	0.393036	0.530782	0.377567	0.363248	0.387454	0.417808	0.326428
chr9	7017899	rs4742284	T	A	0.0495003	0.102329	0.0371248	0.104274	0.0295203	0.0205479	0
chr9	7018817	rs10975978	A	G	0.197533	0.120632	0.101106	0.273504	0.136531	0.26484	0.269877
chr9	7020390	rs1175019	G	A	0.990631	1	1	1	1	0.997717	0.966965
chr9	7020487	rs7858749	A	T	0.503279	0.624792	0.414692	0.464103	0.47786	0.559361	0.503919
chr9	7020864	rs12375685	T	C	0.397096	0.532446	0.376777	0.38547	0.404059	0.436073	0.316349
chr9	7021177	rs1175020	G	A	0.17208	0.187188	0.42891	0.000854701	0.354244	0.136986	0.0453527
chr9	7021696	rs10758817	G	T	0.487195	0.622296	0.413112	0.446154	0.450184	0.541096	0.473684
chr9	7022247	rs10758818	G	A	0.488289	0.620632	0.413902	0.447009	0.4631	0.541096	0.473684
chr9	7022304	rs10758819	T	A	0.488289	0.620632	0.413902	0.447009	0.4631	0.541096	0.473684
chr9	7022479	rs62534415	T	C	0.224703	0.454243	0.177725	0.293162	0.243542	0.340183	0.0246361
chr9	7022554	rs7852014	C	A	0.715334	0.742096	0.515798	0.737607	0.634686	0.826484	0.821389
chr9	7022910	rs10975984	G	A	0.381324	0.533278	0.375987	0.366667	0.376384	0.417808	0.284994
chr9	7023012	rs112052549	G	A	0.0493442	0.102329	0.0371248	0.104274	0.0276753	0.0205479	0
chr9	7023079	rs55754223	G	C	0.223298	0.452579	0.171406	0.294872	0.241697	0.340183	0.0246361
chr9	7023907	rs2381533	A	T	0.0623048	0.101498	0.0371248	0.104274	0.0295203	0.0251142	0.0453527
chr9	7023916	rs10815507	C	A	0.486102	0.621464	0.413112	0.442735	0.45203	0.538813	0.472564
chr9	7024023	rs10975985	C	T	0.105871	0.0873544	0.0371248	0.0803419	0.0830258	0.118721	0.18757
chr9	7024194	rs1093703	A	G	0.260462	0.257903	0.484992	0.263248	0.370849	0.16895	0.0901456
chr9	7024253	rs12341103	T	C	0.106496	0.0873544	0.0379147	0.0803419	0.0830258	0.123288	0.18813
chr9	7024438	rs7860217	C	T	0.502342	0.621464	0.413902	0.463248	0.47786	0.559361	0.503919
chr9	7024502	rs2381534	G	T	0.105559	0.0898502	0.0363349	0.0786325	0.0830258	0.118721	0.18645
chr9	7024558	rs2381535	C	G	0.564959	0.724626	0.451027	0.569231	0.50738	0.584475	0.548152
chr9	7024648	rs4008320	G	A	0.564803	0.723794	0.451027	0.570085	0.50738	0.584475	0.547592
chr9	7024666	rs7466171	T	A	0.0643348	0.102329	0.0371248	0.104274	0.0295203	0.0251142	0.0520717
chr9	7024880	rs10758820	G	C	0.565272	0.725458	0.452607	0.569231	0.509225	0.582192	0.547592
chr9	7025001	rs10975987	T	G	0.0782324	0.103161	0.0379147	0.123932	0.0571956	0.043379	0.075028
chr9	7025053	rs78733462	A	G	0.0660525	0.103993	0.0371248	0.104274	0.0295203	0.0251142	0.0571109
chr9	7025503	rs12236552	T	C	0.0793254	0.103161	0.0379147	0.123932	0.0535055	0.043379	0.0800672
chr9	7025556	rs78672902	G	A	0.0793254	0.103161	0.0379147	0.123932	0.0535055	0.043379	0.0800672
chr9	7025592	rs1093702	C	T	0.990943	1	1	1	1	0.997717	0.968085
chr9	7025932	rs12336927	C	T	0.0844785	0.0906822	0.0347551	0.0803419	0.0627306	0.107306	0.119261
chr9	7026141	rs112129703	G	C	0.149282	0.0881864	0.210111	0.074359	0.129151	0.0776256	0.220045
chr9	7026537	rs10975989	A	G	0.634291	0.641431	0.479463	0.617949	0.570111	0.789954	0.731243
chr9	7026624	rs76752978	T	C	0.0765147	0.102329	0.0379147	0.104274	0.0405904	0.0251142	0.0918253
chr9	7026716	rs10975990	G	A	0.576827	0.72629	0.451027	0.570085	0.516605	0.582192	0.586786
chr9	7026828	rs12343988	T	C	0.11321	0.093178	0.0394945	0.0811966	0.0848708	0.123288	0.206047
chr9	7026860	rs12342947	A	G	0.113991	0.093178	0.0394945	0.082906	0.0848708	0.118721	0.208847
chr9	7026958	rs10975991	C	T	0.430668	0.529118	0.377567	0.365812	0.394834	0.447489	0.451288
chr9	7027194	rs7045222	C	T	0.145222	0.0798669	0.202212	0.0735043	0.129151	0.0753425	0.217805
chr9	7028066	rs10975992	C	G	0.381324	0.529118	0.375987	0.370085	0.365314	0.420091	0.288354
chr9	7028287	rs10975993	C	G	0.111805	0.0890183	0.0379147	0.0820513	0.0848708	0.118721	0.205487
chr9	7028613	rs72703344	C	G	0.14975	0.0890183	0.206951	0.0769231	0.132841	0.0776256	0.220605
chr9	7028832	rs74862371	T	C	0.0529357	0.0823627	0.0315956	0.0837607	0.0553506	0.0799087	0.0207167
chr9	7028905	rs78010626	C	T	0.0213929	0.0806988	0.021327	0	0.0221402	0.0022831	0
chr9	7029050	rs7851112	C	T	0.78935	0.808652	0.5703	0.999145	0.649446	0.856164	0.820269
chr9	7029299	rs201156661	T	G	0.197689	0.16223	0.0963665	0.274359	0.145756	0.257991	0.244121
chr9	7029300	rs76511904	T	G	0.443629	0.553245	0.438389	0.613675	0.380074	0.452055	0.279395
chr9	7029301	rs116697072	T	G	0.101811	0.0890183	0.0379147	0.0811966	0.0830258	0.111872	0.172452
chr9	7030268	rs10758821	G	T	0.464397	0.615641	0.417062	0.461538	0.457565	0.534247	0.382979
chr9	7030494	rs10975994	C	A	0.0796377	0.0856905	0.0300158	0.0794872	0.0738007	0.0913242	0.109742
chr9	7031086	rs7866711	C	T	0.222673	0.446755	0.171406	0.268376	0.230627	0.349315	0.0447928
chr9	7031177	rs818870	T	C	0.259369	0.264559	0.480253	0.260684	0.359779	0.166667	0.0907055
chr9	7031607	rs818869	G	A	0.990943	1	1	1	1	0.997717	0.968085
chr9	7031859	rs74449007	A	G	0.0883823	0.0873544	0.0363349	0.0803419	0.0738007	0.105023	0.131579
chr9	7031919	rs10975995	G	C	0.390849	0.530782	0.386256	0.375214	0.374539	0.417808	0.308511
chr9	7032644	rs12554351	G	T	0.0632417	0.0890183	0.0339652	0.0991453	0.0313653	0.0273973	0.0615901
chr9	7032710	rs7857570	A	G	0.225016	0.115641	0.101106	0.267521	0.167897	0.280822	0.362262
chr9	7032776	rs1407862	G	A	0.504685	0.618968	0.419431	0.470085	0.47048	0.547945	0.510638
chr9	7033374	rs866566	C	T	0.186914	0.227121	0.259084	0.259829	0.162362	0.116438	0.0856663
chr9	7033514	rs3802404	A	G	0.480481	0.571547	0.608215	0.326496	0.570111	0.472603	0.404255
chr9	7033771	rs1407861	A	G	0.230012	0.115641	0.101106	0.267521	0.167897	0.283105	0.379619
chr9	7034072	rs10975997	C	T	0.758901	0.762895	0.740916	0.717949	0.804428	0.851598	0.759239
chr9	7034123	rs7865020	A	C	0.210962	0.104825	0.0995261	0.269231	0.154982	0.289954	0.320829
chr9	7034271	rs77383525	C	T	0.0674578	0.0881864	0.0323855	0.0794872	0.0719557	0.0958904	0.0621501
chr9	7035311	rs4587383	G	A	0.0673017	0.107321	0.0363349	0.0957265	0.0332103	0.0273973	0.0638298
chr9	7035554	rs1575452	A	G	0.100562	0.0890183	0.0323855	0.0803419	0.0830258	0.0913242	0.177492
chr9	7035727	rs2381536	G	A	0.547314	0.670549	0.64139	0.465812	0.610701	0.509132	0.441209
chr9	7035978	rs7854335	G	T	0.230325	0.120632	0.441548	0.0735043	0.335793	0.134703	0.2486
chr9	7036325	rs7858552	C	T	0.602748	0.584027	0.672986	0.544444	0.686347	0.73516	0.545913
chr9	7036519	rs818871	G	C	0.996565	1	1	1	1	0.997717	0.988242
chr9	7036539	rs16925158	A	G	0.0640225	0.101498	0.0339652	0.091453	0.0313653	0.0273973	0.0610302
chr9	7036946	rs73401825	A	G	0.131324	0.191348	0.0655608	0.17265	0.097786	0.114155	0.12486
chr9	7037009	rs62534433	C	G	0.215959	0.44426	0.165087	0.271795	0.234317	0.342466	0.025196
chr9	7037180	rs74827126	G	A	0.065584	0.0898502	0.0300158	0.0811966	0.0664207	0.086758	0.0587906
chr9	7037222	rs78113013	G	A	0.072767	0.0898502	0.0300158	0.0803419	0.0701107	0.086758	0.0839866
chr9	7037370	rs1407860	T	C	0.0702686	0.103161	0.0347551	0.091453	0.0313653	0.0296804	0.081187
chr9	7037739	rs12686038	A	G	0.0669894	0.0898502	0.0300158	0.0811966	0.0664207	0.086758	0.0638298
chr9	7037888	rs995134	C	G	0.0454403	0.0998336	0.0331754	0.0905983	0.0258303	0.0205479	0
chr9	7038315	rs16925172	C	G	0.0651156	0.101498	0.0339652	0.0974359	0.0313653	0.0273973	0.0610302
chr9	7038502	rs9695244	G	A	0.234229	0.120632	0.438389	0.105983	0.326568	0.13242	0.24692
chr9	7038669	rs12555356	A	G	0.0691755	0.101498	0.0339652	0.091453	0.0313653	0.0296804	0.0789474
chr9	7038684	rs12555619	T	C	0.0691755	0.101498	0.0339652	0.091453	0.0313653	0.0296804	0.0789474
chr9	7039305	rs4742286	T	A	0.0644909	0.101498	0.0339652	0.091453	0.0313653	0.0273973	0.06271
chr9	7039316	rs4742287	C	G	0.299813	0.210483	0.129542	0.34188	0.234317	0.378995	0.453527
chr9	7039343	rs4742288	T	C	0.0691755	0.101498	0.0339652	0.091453	0.0313653	0.0296804	0.0789474
chr9	7039398	rs4742289	G	A	0.0691755	0.101498	0.0339652	0.091453	0.0313653	0.0296804	0.0789474
chr9	7039410	rs4742290	T	G	0.0691755	0.101498	0.0339652	0.091453	0.0313653	0.0296804	0.0789474
chr9	7039552	rs4742291	A	G	0.0691755	0.101498	0.0339652	0.091453	0.0313653	0.0296804	0.0789474
chr9	7039674	rs61075062	A	G	0.215022	0.43594	0.167457	0.273504	0.234317	0.340183	0.025196
chr9	7039866	rs72703350	A	G	0.243754	0.133111	0.444708	0.106838	0.337638	0.139269	0.262598
chr9	7039896	rs73401836	T	C	0.0691755	0.101498	0.0339652	0.091453	0.0313653	0.0296804	0.0789474
chr9	7040600	rs73401842	T	C	0.0644909	0.101498	0.0339652	0.091453	0.0313653	0.0273973	0.06271
chr9	7040632	rs864696	T	C	0.222205	0.222962	0.260664	0.263248	0.182657	0.118721	0.204927
chr9	7040733	rs843894	A	G	0.99188	1	1	1	1	0.997717	0.971445
chr9	7041003	rs7856928	C	T	0.461118	0.565724	0.606635	0.376923	0.566421	0.465753	0.30963
chr9	7041063	rs818874	T	C	0.991255	1	1	1	1	0.997717	0.969205
chr9	7041727	rs61567339	T	G	0.0640225	0.101498	0.0339652	0.091453	0.0313653	0.0273973	0.0610302
chr9	7042274	rs1323401	T	C	0.23173	0.123128	0.42812	0.0735043	0.326568	0.130137	0.265398
chr9	7042283	rs818873	T	C	0.99188	1	1	1	1	0.997717	0.971445
chr9	7042390	rs7850439	T	G	0.0698001	0.103161	0.0339652	0.091453	0.0313653	0.0296804	0.0800672
chr9	7042938	rs62534435	C	G	0.224079	0.441764	0.181675	0.271795	0.241697	0.342466	0.0419933
chr9	7043455	rs16925187	C	G	0.0619925	0.0906822	0.0339652	0.091453	0.0313653	0.0273973	0.0610302
chr9	7043671	rs7037803	G	C	0.628357	0.74792	0.676935	0.57094	0.702952	0.630137	0.527996
chr9	7044255	rs7027561	A	G	0.608994	0.749584	0.673776	0.57265	0.684502	0.607306	0.469765
chr9	7044300	rs7041764	G	T	0.629294	0.749584	0.676935	0.57265	0.702952	0.627854	0.529675
chr9	7044381	rs16925196	G	A	0.0688632	0.0906822	0.0339652	0.0923077	0.0350554	0.0273973	0.0839866
chr9	7044474	rs6477140	A	G	0.547939	0.658902	0.63981	0.480342	0.653137	0.579909	0.412654
chr9	7044618	rs818872	A	C	0.991255	1	1	1	1	0.997717	0.969205
chr9	7045058	rs16925200	T	C	0.0690194	0.0898502	0.0331754	0.082906	0.0664207	0.0913242	0.0666293
chr9	7045098	rs12551096	T	C	0.0619925	0.0906822	0.0339652	0.0923077	0.0313653	0.0273973	0.0604703
chr9	7045523	rs7859954	A	G	0.0629294	0.0906822	0.0339652	0.0923077	0.0313653	0.0273973	0.0638298
chr9	7046703	rs1407858	G	A	0.155684	0.1797	0.0679305	0.152137	0.136531	0.150685	0.211086
chr9	7046901	rs1407856	C	G	0.220643	0.441764	0.170616	0.296581	0.225092	0.347032	0.025196
chr9	7046917	rs1417290	A	G	0.0877577	0.0956739	0.0481833	0.103419	0.101476	0.111872	0.0901456
chr9	7047408	rs7024087	G	A	0.153186	0.1797	0.0679305	0.152137	0.136531	0.150685	0.202128
chr9	7047439	rs16925215	T	A	0.0668332	0.0898502	0.0315956	0.082906	0.0664207	0.0821918	0.0621501
chr9	7047789	rs16925220	C	G	0.223298	0.440932	0.165087	0.315385	0.225092	0.351598	0.0257559
chr9	7048332	rs16925222	G	C	0.0674578	0.0898502	0.0331754	0.082906	0.0664207	0.0821918	0.0632699
chr9	7050091	rs1057199	G	A	0.465022	0.569884	0.597156	0.422222	0.562731	0.468037	0.298432
chr9	7050249	rs35821841	G	T	0.0682386	0.0906822	0.0331754	0.0811966	0.0664207	0.0913242	0.0643897
chr9	7050267	rs62534436	C	T	0.222517	0.43594	0.164297	0.318803	0.225092	0.347032	0.0257559
chr9	7050341	rs1057200	C	A	0.470331	0.569884	0.597156	0.423932	0.566421	0.47032	0.31467
chr9	7050919	rs7045476	G	A	0.162867	0.181364	0.0758294	0.150427	0.142066	0.157534	0.227884
chr9	7050939	rs7031625	A	C	0.62742	0.75208	0.676935	0.577778	0.702952	0.63242	0.516797
chr9	7051245	rs10815509	G	C	0.464397	0.570715	0.606635	0.424786	0.560886	0.472603	0.286674
chr9	7051826	rs7019027	G	A	0.223766	0.439268	0.167457	0.318803	0.225092	0.347032	0.0257559
chr9	7051859	rs7019042	G	A	0.4594	0.569884	0.597156	0.423932	0.560886	0.468037	0.277716
chr9	7052283	rs818868	G	A	0.991099	1	1	1	1	0.997717	0.968645
chr9	7052965	rs73403535	G	A	0.054341	0.0881864	0.0331754	0.0547009	0.0313653	0.0228311	0.0610302
chr9	7052983	rs818867	G	A	0.991255	1	1	1	1	0.997717	0.969205
chr9	7054124	rs56348300	C	G	0.230637	0.4401	0.170616	0.347863	0.241697	0.344749	0.0240761
chr9	7054187	rs7031179	G	A	0.783573	0.764559	0.740916	0.736752	0.826568	0.881279	0.820269
chr9	7055132	rs6477141	G	C	0.653029	0.753744	0.678515	0.573504	0.726937	0.63242	0.601904
chr9	7056157	rs3087995	T	G	0.123517	0.0898502	0.0442338	0.0547009	0.0738007	0.0547945	0.279395
chr9	7056822	rs1407855	A	G	0.466583	0.56822	0.606635	0.436752	0.560886	0.474886	0.287794
chr9	7057185	rs77198751	C	G	0.0682386	0.0890183	0.0347551	0.0803419	0.0719557	0.0913242	0.0632699
chr9	7057475	rs2381537	T	G	0.197845	0.183028	0.0718799	0.153846	0.169742	0.164384	0.342665
chr9	7057536	rs4742293	G	T	0.589788	0.584027	0.665087	0.599145	0.656827	0.716895	0.482643
chr9	7057537	rs2381538	A	G	0.96955	0.985025	0.915482	0.999145	0.929889	0.961187	0.992161
chr9	7057611	rs4642706	G	A	0.0824485	0.0915141	0.0371248	0.0538462	0.0535055	0.043379	0.145577
chr9	7057633	rs2381539	C	T	0.158182	0.183028	0.0718799	0.153846	0.145756	0.159817	0.208847
chr9	7057647	rs2381540	A	C	0.787789	0.767055	0.737757	0.754701	0.826568	0.881279	0.824188
chr9	7057701	rs2381541	G	A	0.787633	0.767055	0.737757	0.753846	0.826568	0.881279	0.824188
chr9	7057782	rs16925247	C	G	0.23173	0.438436	0.166667	0.363248	0.234317	0.347032	0.0235162
chr9	7057837	rs2381542	G	A	0.742973	0.767055	0.736177	0.753846	0.802583	0.874429	0.674132
chr9	7057850	rs2381543	G	C	0.0551218	0.0915141	0.0339652	0.0538462	0.0313653	0.0228311	0.0615901
chr9	7057909	rs7031252	A	G	0.589631	0.583195	0.667457	0.6	0.658672	0.723744	0.478163
chr9	7057995	rs10739114	A	G	0.787633	0.767055	0.737757	0.753846	0.826568	0.881279	0.824188
chr9	7058108	rs10491779	A	G	0.590881	0.584027	0.665087	0.6	0.658672	0.716895	0.485442
chr9	7058263	rs4742294	T	G	0.787477	0.767055	0.737757	0.753846	0.826568	0.881279	0.823628
chr9	7058374	rs4742295	C	A	0.118988	0.0906822	0.0379147	0.0538462	0.0756458	0.0525114	0.267637
chr9	7058714	rs12003023	A	G	0.0683948	0.0906822	0.0347551	0.0803419	0.0719557	0.0913242	0.06271
chr9	7059736	rs2381544	T	C	0.815272	0.767055	0.737757	0.752991	0.832103	0.890411	0.919933
chr9	7060292	rs16925262	G	A	0.107589	0.0898502	0.0371248	0.0521368	0.0682657	0.0410959	0.234043
chr9	7060732	rs112519340	G	T	0.0343535	0.0715474	0.0221169	0.0529915	0.0110701	0.00913242	0.019037
chr9	7060825	rs17449018	G	A	0.0943161	0.0740433	0.273302	0.000854701	0.226937	0.06621	0.00895857
chr9	7060854	rs10976014	T	C	0.16193	0.154742	0.107425	0.371795	0.130996	0.116438	0.0884658
chr9	7060942	rs62536961	C	T	0.207839	0.438436	0.138231	0.27265	0.199262	0.317352	0.0352744
chr9	7060997	rs16925263	C	T	0.0771393	0.0665557	0.0197472	0.132479	0.0940959	0.285388	0.0324748
chr9	7061167	rs62536962	C	T	0.240631	0.446755	0.195893	0.291453	0.263838	0.358447	0.0643897
chr9	7061314	rs2890736	C	G	0.472829	0.579867	0.601896	0.386325	0.579336	0.477169	0.332587
chr9	7061740	rs7040330	C	T	0.471112	0.576539	0.596367	0.374359	0.575646	0.488584	0.338746
chr9	7061747	rs6477142	C	T	0.760618	0.757904	0.725118	0.745299	0.797048	0.849315	0.764838
chr9	7062780	rs12377953	A	G	0.101655	0.0707155	0.298578	0.000854701	0.247232	0.0730594	0.0117581
chr9	7062834	rs4742296	C	T	0.758588	0.759567	0.721169	0.745299	0.785978	0.835616	0.765957
chr9	7063181	rs12237215	T	A	0.173641	0.0948419	0.0971564	0.22735	0.143911	0.242009	0.237962
chr9	7063214	rs4742297	T	G	0.536696	0.664725	0.622433	0.519658	0.636531	0.575342	0.361142
chr9	7063378	rs16925266	A	G	0.245159	0.46173	0.181675	0.320513	0.250923	0.353881	0.0666293
chr9	7063597	rs1323400	A	C	0.629138	0.665557	0.627172	0.535897	0.686347	0.646119	0.645577
chr9	7064456	rs10815510	G	A	0.530762	0.659734	0.623223	0.518803	0.632841	0.563927	0.347144
chr9	7064934	rs4742298	A	G	0.811524	0.792013	0.738547	0.764103	0.832103	0.89726	0.880179
chr9	7065141	rs4742299	A	G	0.243598	0.460067	0.178515	0.325641	0.241697	0.351598	0.0643897
chr9	7065165	rs4742300	G	A	0.720487	0.790349	0.732228	0.747009	0.782288	0.824201	0.603583
chr9	7065665	rs4742301	G	A	0.891162	0.846922	0.781991	0.998291	0.845018	0.915525	0.93617
chr9	7065749	rs4740868	T	G	0.544972	0.691348	0.635071	0.519658	0.632841	0.579909	0.363942
chr9	7066054	rs7873228	A	G	0.300906	0.24376	0.467615	0.193162	0.392989	0.22831	0.281635
chr9	7066611	rs2146787	T	C	0.554653	0.688852	0.636651	0.538462	0.658672	0.611872	0.371221
chr9	7066807	rs16925271	T	C	0.212055	0.101498	0.0987362	0.22735	0.147601	0.248858	0.367301
chr9	7067344	rs7034275	G	C	0.289507	0.206323	0.449447	0.192308	0.391144	0.221461	0.281635
chr9	7067411	rs6477143	G	A	0.772017	0.758735	0.724329	0.764957	0.806273	0.865297	0.786114
chr9	7067495	rs16925278	T	G	0.0485634	0.0806988	0.0371248	0.0452991	0.0387454	0.0136986	0.0487122
chr9	7067768	rs7020696	A	G	0.551218	0.656406	0.631912	0.519658	0.636531	0.586758	0.409295
chr9	7067851	rs62533860	A	T	0.240631	0.450915	0.172986	0.32735	0.239852	0.349315	0.0638298
chr9	7067942	rs4742302	G	C	0.733292	0.757072	0.727488	0.747863	0.785978	0.847032	0.667973
chr9	7067952	rs4742303	C	A	0.476889	0.571547	0.604265	0.394872	0.573801	0.490868	0.343785
chr9	7068436	rs10815511	T	C	0.801999	0.758735	0.727488	0.762393	0.830258	0.890411	0.879619
chr9	7068590	rs6477144	T	C	0.725016	0.757072	0.724329	0.748718	0.780443	0.83105	0.645577
chr9	7068854	rs7866381	G	A	0.174735	0.100666	0.0987362	0.228205	0.143911	0.242009	0.236282
chr9	7069490	rs62533862	C	G	0.239382	0.443428	0.174566	0.325641	0.239852	0.351598	0.0638298
chr9	7070053	rs4523317	G	A	0.778732	0.787854	0.739336	0.747863	0.797048	0.858447	0.795633
chr9	7070360	rs73639965	A	T	0.240162	0.449251	0.173776	0.325641	0.239852	0.349315	0.0638298
chr9	7070430	rs6477145	A	G	0.560119	0.687188	0.64613	0.520513	0.638376	0.59589	0.407055
chr9	7070582	rs6477146	T	C	0.566365	0.688852	0.64455	0.535043	0.660517	0.621005	0.407055
chr9	7070590	rs6477147	G	T	0.806059	0.789517	0.739336	0.762393	0.832103	0.890411	0.864502
chr9	7070962	rs7045009	T	C	0.565116	0.688852	0.638231	0.535043	0.660517	0.621005	0.407055
chr9	7071059	rs960658	A	G	0.498595	0.602329	0.620063	0.394872	0.583026	0.504566	0.383539
chr9	7071136	rs960659	T	G	0.542161	0.687188	0.64613	0.519658	0.632841	0.575342	0.349944
chr9	7071244	rs367632712	T	C	0.0104622	0.0540765	0.000789889	0	0.00184502	0	0
chr9	7071471	rs9696647	A	T	0.182386	0.100666	0.0979463	0.22906	0.143911	0.248858	0.262038
chr9	7071474	rs9696648	A	T	0.182386	0.100666	0.0979463	0.22906	0.143911	0.248858	0.262038
chr9	7071706	rs4641121	A	G	0.787164	0.787854	0.740126	0.747863	0.797048	0.858447	0.825308
chr9	7072038	rs2381545	A	G	0.786852	0.788686	0.739336	0.747863	0.797048	0.853881	0.825308
chr9	7072065	rs4740869	C	T	0.237976	0.445923	0.170616	0.323932	0.234317	0.349315	0.0632699
chr9	7072098	rs4740870	A	G	0.544503	0.686356	0.64376	0.518803	0.632841	0.579909	0.360022
chr9	7073444	rs1115751	C	T	0.0473142	0.078203	0.0371248	0.0444444	0.0369004	0.0136986	0.0470325
chr9	7073477	rs3898793	C	G	0.174422	0.101498	0.0908373	0.22735	0.140221	0.244292	0.241321
chr9	7073506	rs3898792	C	T	0.800593	0.758735	0.725118	0.762393	0.830258	0.888128	0.87682
chr9	7073765	rs16925288	A	C	0.243129	0.455907	0.180095	0.326496	0.239852	0.353881	0.0638298
chr9	7074821	rs10758822	A	G	0.563086	0.688852	0.64455	0.535897	0.660517	0.623288	0.394177
chr9	7075305	rs1570508	T	G	0.554341	0.65807	0.632701	0.535897	0.658672	0.611872	0.395297
chr9	7075356	rs1570509	C	T	0.778576	0.758735	0.721169	0.762393	0.821033	0.86758	0.808511
chr9	7076096	rs10976026	A	T	0.584322	0.688852	0.64218	0.535897	0.658672	0.611872	0.475364
chr9	7076164	rs4742305	C	A	0.810275	0.789517	0.734597	0.762393	0.832103	0.894977	0.881859
chr9	7076371	rs1570511	T	C	0.610712	0.686356	0.634281	0.536752	0.673432	0.63242	0.567189
chr9	7076463	rs1570512	G	A	0.57589	0.655574	0.621643	0.535897	0.656827	0.609589	0.483203
chr9	7076586	rs1570513	G	A	0.785134	0.758735	0.720379	0.761538	0.819188	0.874429	0.832027
chr9	7077514	rs16925292	T	C	0.242817	0.452579	0.180095	0.328205	0.239852	0.351598	0.0643897
chr9	7078081	rs10976029	A	G	0.661774	0.741265	0.668246	0.579487	0.725092	0.652968	0.640538
chr9	7079383	rs62533897	G	A	0.238445	0.441764	0.171406	0.323077	0.239852	0.349315	0.0660694
chr9	7080683	rs7858761	A	G	0.80075	0.762063	0.723539	0.761538	0.830258	0.888128	0.87682
chr9	7080750	rs6477149	G	A	0.785915	0.761231	0.722749	0.761538	0.824723	0.874429	0.829787
chr9	7081110	rs72703378	G	A	0.0326359	0.078203	0.035545	0.0444444	0.0258303	0.00913242	0
chr9	7081455	rs58763182	C	G	0.0927545	0.0790349	0.035545	0.0444444	0.0498155	0.0205479	0.204927
chr9	7081674	rs16925298	A	G	0.0733916	0.0823627	0.0276461	0.126496	0.0627306	0.0936073	0.0632699
chr9	7081810	rs1323403	G	A	0.999844	1	0.99921	1	1	1	1
chr9	7081843	rs7847129	G	A	0.288726	0.204659	0.447077	0.194872	0.391144	0.216895	0.281075
chr9	7081886	rs7863122	A	G	0.288726	0.204659	0.446288	0.194017	0.391144	0.216895	0.282195
chr9	7082397	rs10976032	A	C	0.343848	0.211314	0.449447	0.194017	0.404059	0.230594	0.465845
chr9	7082454	rs6477150	T	C	0.803716	0.762063	0.727488	0.764957	0.837638	0.892694	0.879059
chr9	7083582	rs7043981	A	G	0.507651	0.233777	0.541074	0.380342	0.560886	0.522831	0.731803
chr9	7083622	rs62533899	T	C	0.238757	0.457571	0.160348	0.322222	0.236162	0.356164	0.0643897
chr9	7084418	rs56261120	A	T	0.0407558	0.0806988	0.0363349	0.0606838	0.0258303	0.00913242	0.0162374
chr9	7084419	rs56403767	G	T	0.0407558	0.0806988	0.0363349	0.0606838	0.0258303	0.00913242	0.0162374
chr9	7084550	rs16925302	A	G	0.0738601	0.0848586	0.0276461	0.126496	0.0627306	0.0936073	0.0632699
chr9	7085177	rs7849568	A	C	0.490006	0.238769	0.533965	0.363248	0.53321	0.484018	0.699328
chr9	7086502	rs62533900	G	A	0.295753	0.541597	0.205371	0.382906	0.265683	0.372146	0.12766
chr9	7087813	rs10815512	T	C	0.227358	0.159734	0.101106	0.358974	0.125461	0.187215	0.316909
chr9	7088043	rs10758823	T	C	0.873673	0.922629	0.748025	0.998291	0.815498	0.908676	0.857223
chr9	7088204	rs10758824	C	A	0.45456	0.416805	0.312006	0.502564	0.302583	0.410959	0.606383
chr9	7088522	rs10815513	G	A	0.21143	0.14975	0.181675	0.354701	0.177122	0.321918	0.163494
chr9	7088527	rs10739115	G	C	0.77639	0.55574	0.747235	0.723077	0.830258	0.924658	0.927772
chr9	7089092	rs35256800	A	G	0.246408	0.360233	0.200632	0.205128	0.162362	0.0684932	0.298432
chr9	7089389	rs7042418	T	C	0.301374	0.257072	0.404423	0.195726	0.365314	0.194064	0.334267
chr9	7090016	rs7848212	A	G	0.211274	0.18802	0.176935	0.187179	0.273063	0.383562	0.206047
chr9	7090803	rs17456693	T	G	0.17614	0.356905	0.195893	0.202564	0.147601	0.0570776	0.0610302
chr9	7090934	rs912205	C	G	0.499219	0.432612	0.549763	0.375214	0.607011	0.543379	0.545913
chr9	7090995	rs6477152	T	A	0.748751	0.787854	0.751185	0.577778	0.782288	0.630137	0.851624
chr9	7091091	rs912204	C	G	0.292942	0.249584	0.376777	0.189744	0.356089	0.178082	0.339306
chr9	7091794	rs10118608	A	G	0.429888	0.549917	0.372828	0.392308	0.420664	0.458904	0.409854
chr9	7091968	rs10976035	C	A	0.205965	0.1797	0.172986	0.179487	0.260148	0.378995	0.205487
chr9	7092759	rs7033001	T	G	0.516552	0.449251	0.566351	0.384615	0.630996	0.561644	0.567189
chr9	7092788	rs79777904	G	A	0.0351343	0.0748752	0.0236967	0.0811966	0.00184502	0.0182648	0.00055991
chr9	7093008	rs4742306	G	A	0.530918	0.608153	0.579779	0.399145	0.51107	0.248858	0.605823
chr9	7093527	rs116908275	G	A	0.0168645	0.062396	0.0205371	0	0.0110701	0.0022831	0
chr9	7093689	rs4742307	G	A	0.706746	0.802829	0.759084	0.583761	0.760148	0.60274	0.694849
chr9	7093871	rs4742308	A	G	0.510774	0.449251	0.560821	0.382051	0.614391	0.563927	0.556551
chr9	7094396	rs2381546	A	G	0.218613	0.361897	0.199842	0.205128	0.147601	0.043379	0.208847
chr9	7094860	rs7849812	G	A	0.305903	0.249584	0.387836	0.201709	0.363469	0.19863	0.362822
chr9	7095864	rs10976036	T	C	0.0935353	0.122296	0.14455	0.147009	0.108856	0.0707763	0.00391937
chr9	7096061	rs17456897	A	G	0.229076	0.363561	0.197472	0.205128	0.143911	0.043379	0.24804
chr9	7096701	rs6477153	G	C	0.37945	0.257072	0.402054	0.210256	0.394834	0.223744	0.590146
chr9	7096729	rs6477154	T	C	0.372267	0.252912	0.394155	0.21453	0.391144	0.223744	0.571109
chr9	7097123	rs7861286	G	A	0.360712	0.246256	0.390995	0.205983	0.383764	0.223744	0.544233
chr9	7097263	rs10491780	C	T	0.303092	0.250416	0.387046	0.203419	0.363469	0.19863	0.351624
chr9	7097391	rs10976037	T	A	0.361181	0.250416	0.390995	0.204274	0.383764	0.223744	0.544233
chr9	7097651	rs1407867	C	G	0.520612	0.600666	0.583728	0.402564	0.509225	0.237443	0.572228
chr9	7097991	rs717381	C	A	0.322611	0.242096	0.389415	0.195726	0.376384	0.214612	0.422732
chr9	7098109	rs13297081	T	C	0.174578	0.364393	0.199052	0.2	0.132841	0.0342466	0.0599104
chr9	7098912	rs10815514	G	C	0.303873	0.252912	0.394945	0.195726	0.363469	0.19863	0.352184
chr9	7099205	rs4742309	A	G	0.849938	0.823627	0.774092	0.805128	0.859779	0.901827	0.93505
chr9	7099271	rs4742310	A	G	0.304341	0.24792	0.395735	0.202564	0.363469	0.19863	0.352184
chr9	7100464	rs56075743	C	T	0.191599	0.177205	0.179305	0.15812	0.265683	0.372146	0.165174
chr9	7101166	rs4740871	G	C	0.532636	0.616473	0.593997	0.403419	0.51107	0.255708	0.591825
chr9	7101393	rs16925350	G	A	0.148032	0.308652	0.147709	0.174359	0.121771	0.0319635	0.0593505
chr9	7102389	rs2025324	A	G	0.573704	0.46589	0.420221	0.709402	0.538745	0.780822	0.62598
chr9	7103049	rs9299041	T	G	0.578701	0.476705	0.444708	0.717094	0.54797	0.789954	0.609183
chr9	7103816	rs3763651	C	T	0.571205	0.460898	0.42733	0.71453	0.538745	0.778539	0.612542
chr9	7104313	rs41311428	C	G	0.240631	0.262063	0.191943	0.282906	0.280443	0.383562	0.18589
chr9	7104605	rs10491781	A	G	0.516864	0.470882	0.436809	0.71453	0.51845	0.760274	0.414894
chr9	7104617	rs10122120	C	T	0.572767	0.463394	0.43049	0.713675	0.538745	0.783105	0.613662
chr9	7104941	rs7869317	G	T	0.571362	0.466722	0.4297	0.703419	0.538745	0.780822	0.614222
chr9	7105223	rs4740872	T	G	0.250625	0.167221	0.366509	0.091453	0.319188	0.180365	0.325308
chr9	7105548	rs10758825	G	C	0.281074	0.174709	0.387836	0.0811966	0.464945	0.458904	0.308511
chr9	7105651	rs1407863	C	G	0.246877	0.159734	0.365719	0.0803419	0.319188	0.180365	0.324748
chr9	7105881	rs10758826	G	C	0.53326	0.455075	0.417852	0.713675	0.407749	0.506849	0.594065
chr9	7106769	rs10815515	G	A	0.22767	0.190516	0.229858	0.41453	0.214022	0.248858	0.12766
chr9	7106795	rs10976040	A	G	0.131324	0.09401	0.344392	0.000854701	0.280443	0.121005	0.0481523
chr9	7106921	rs10815516	A	T	0.239225	0.19218	0.233807	0.424786	0.217712	0.260274	0.154535
chr9	7107078	rs12686272	C	T	0.47361	0.450083	0.408373	0.71453	0.392989	0.479452	0.400896
chr9	7107769	rs1073496	G	A	0.478295	0.460898	0.410742	0.715385	0.387454	0.481735	0.409295
chr9	7107843	rs1073495	A	G	0.494691	0.46173	0.414692	0.715385	0.400369	0.484018	0.460246
chr9	7108391	rs10815517	C	T	0.239069	0.195507	0.233807	0.425641	0.217712	0.253425	0.152856
chr9	7108619	rs7048573	T	G	0.491255	0.46589	0.412322	0.715385	0.396679	0.484018	0.447928
chr9	7109519	rs7860305	G	C	0.527171	0.463394	0.417062	0.715385	0.413284	0.509132	0.56383
chr9	7109651	rs7860449	G	A	0.817302	0.624792	0.796209	0.794017	0.863469	0.96347	0.927212
chr9	7109706	rs7861396	C	T	0.268738	0.159734	0.379937	0.0786325	0.442804	0.454338	0.289474
chr9	7110278	rs13292853	A	G	0.295284	0.168885	0.380727	0.091453	0.450184	0.456621	0.366741
chr9	7110592	rs10758827	C	T	0.487976	0.46173	0.414692	0.715385	0.400369	0.502283	0.431691
chr9	7110648	rs10758829	T	C	0.49188	0.462562	0.411532	0.715385	0.392989	0.488584	0.452968
chr9	7110704	rs10758830	C	A	0.484541	0.46173	0.411532	0.715385	0.392989	0.488584	0.427212
chr9	7110710	rs10758831	T	C	0.487976	0.46173	0.414692	0.715385	0.400369	0.502283	0.431691
chr9	7110917	rs1407865	G	C	0.292473	0.164725	0.381517	0.0794872	0.450184	0.456621	0.366741
chr9	7111534	rs10815518	A	T	0.478139	0.457571	0.414692	0.715385	0.396679	0.5	0.400896
chr9	7111743	rs10815519	C	T	0.37133	0.422629	0.397314	0.461538	0.306273	0.212329	0.318029
chr9	7111804	rs7028048	G	C	0.579325	0.599002	0.442338	0.712821	0.446494	0.522831	0.629899
chr9	7112808	rs10448243	T	C	0.212211	0.219634	0.378357	0.0957265	0.426199	0.429224	0.0475924
chr9	7112892	rs7021692	T	C	0.472829	0.459235	0.417062	0.716239	0.394834	0.490868	0.381299
chr9	7113375	rs13289983	A	T	0.210493	0.217138	0.377567	0.0897436	0.426199	0.429224	0.0475924
chr9	7113967	rs7037866	C	T	0.485009	0.455907	0.412322	0.705128	0.398524	0.488584	0.43729
chr9	7114386	rs6477158	A	G	0.487352	0.457571	0.414692	0.705983	0.398524	0.488584	0.442329
chr9	7114454	rs6477159	T	C	0.48782	0.459235	0.414692	0.705983	0.398524	0.490868	0.442329
chr9	7114632	rs7867958	G	C	0.534354	0.457571	0.418641	0.705983	0.413284	0.511416	0.597984
chr9	7114792	rs7868113	G	A	0.775921	0.678037	0.793839	0.794017	0.843173	0.940639	0.756439
chr9	7115012	rs7858101	A	C	0.490475	0.455907	0.417852	0.707692	0.405904	0.502283	0.445689
chr9	7115350	rs10758832	C	T	0.523423	0.451747	0.413902	0.704274	0.398524	0.497717	0.575028
chr9	7115613	rs10815520	A	C	0.535134	0.457571	0.421011	0.707692	0.416974	0.513699	0.596305
chr9	7115750	rs7872366	G	C	0.525297	0.455907	0.415482	0.706838	0.398524	0.497717	0.576148
chr9	7115936	rs7872625	G	C	0.490475	0.455075	0.417852	0.707692	0.405904	0.504566	0.445689
chr9	7116020	rs1323404	C	G	0.490787	0.455075	0.417852	0.707692	0.405904	0.504566	0.446809
chr9	7116068	rs7862227	A	G	0.490787	0.455075	0.417852	0.707692	0.405904	0.504566	0.446809
chr9	7116109	rs1323405	C	A	0.490787	0.455075	0.417852	0.707692	0.405904	0.504566	0.446809
chr9	7116355	rs1323407	A	G	0.491255	0.455075	0.418641	0.709402	0.405904	0.504566	0.446809
chr9	7116442	rs77776169	A	G	0.0627733	0.0831947	0.0157978	0.142735	0.0332103	0.0205479	0.0492721
chr9	7116454	rs7862711	A	G	0.491568	0.455075	0.418641	0.709402	0.405904	0.504566	0.447928
chr9	7116480	rs12236077	G	T	0.193785	0.257072	0.176935	0.287179	0.151292	0.109589	0.135498
chr9	7116679	rs6477160	G	A	0.502811	0.454243	0.462875	0.709402	0.440959	0.511416	0.445129
chr9	7116757	rs6477161	T	G	0.503435	0.453411	0.463665	0.709402	0.440959	0.511416	0.447368
chr9	7116994	rs77788118	G	A	0.0523111	0.0815308	0.0157978	0.132479	0.0295203	0.0159817	0.0218365
chr9	7117404	rs7023759	C	T	0.490319	0.454243	0.418641	0.709402	0.405904	0.504566	0.444009
chr9	7117478	rs7023789	C	T	0.530762	0.454243	0.419431	0.709402	0.411439	0.513699	0.584546
chr9	7117683	rs78329220	G	T	0.0501249	0.078203	0.0157978	0.123932	0.0295203	0.0159817	0.0218365
chr9	7117854	rs10491782	A	G	0.479232	0.454243	0.417062	0.708547	0.391144	0.488584	0.414334
chr9	7118571	rs7856110	C	A	0.298563	0.225458	0.407583	0.0880342	0.48155	0.456621	0.31411
chr9	7118833	rs3802403	C	G	0.482511	0.454243	0.418641	0.718803	0.398524	0.5	0.413214
chr9	7118990	rs3802401	G	A	0.189101	0.255408	0.176935	0.283761	0.149446	0.109589	0.12262
chr9	7119141	rs3802400	C	T	0.481262	0.454243	0.418641	0.708547	0.398524	0.5	0.415454
chr9	7119428	rs1060526	C	T	0.837289	0.678869	0.827014	0.798291	0.894834	0.968037	0.927212
chr9	7120095	rs1535624	G	C	0.83807	0.681364	0.827804	0.798291	0.894834	0.97032	0.927212
chr9	7120851	rs10976047	A	G	0.531387	0.454243	0.419431	0.710256	0.405904	0.511416	0.588466
chr9	7121029	rs10976048	C	G	0.1802	0.168053	0.240126	0.189744	0.171587	0.118721	0.157335
chr9	7121622	rs1323408	T	A	0.837133	0.678037	0.827014	0.798291	0.894834	0.968037	0.927212
chr9	7121748	rs1323409	A	C	0.838538	0.68386	0.827804	0.798291	0.894834	0.968037	0.927772
chr9	7122267	rs188122150	T	A	0.1193	0.177205	0.161137	0.144444	0.110701	0.184932	0.0207167
chr9	7122402	rs10815521	T	C	0.162086	0.169717	0.236967	0.189744	0.149446	0.10274	0.104143
chr9	7122709	rs4742311	A	G	0.602124	0.507488	0.586098	0.607692	0.717712	0.840183	0.580067
chr9	7122722	rs10758834	G	A	0.617583	0.507488	0.586888	0.607692	0.717712	0.840183	0.634938
chr9	7122749	rs10976049	C	T	0.214866	0.257903	0.177725	0.28547	0.160517	0.114155	0.207167
chr9	7122872	rs10976050	C	T	0.214241	0.170549	0.240126	0.188889	0.173432	0.127854	0.275476
chr9	7123345	rs11789299	T	A	0.21471	0.257903	0.177725	0.28547	0.178967	0.212329	0.176932
chr9	7123421	rs7042737	A	T	0.814022	0.672213	0.827014	0.797436	0.891144	0.968037	0.849944
chr9	7123552	rs56071158	T	C	0.215022	0.257903	0.177725	0.28547	0.178967	0.212329	0.178052
chr9	7124152	rs7858509	C	G	0.310431	0.221298	0.406793	0.0863248	0.47786	0.465753	0.360022
chr9	7124297	rs10976051	T	G	0.259681	0.190516	0.238547	0.423932	0.221402	0.27169	0.222284
chr9	7124370	rs10976052	A	C	0.487195	0.450083	0.421801	0.707692	0.400369	0.504566	0.43617
chr9	7124693	rs4742312	G	A	0.510931	0.480865	0.582938	0.373504	0.645756	0.570776	0.514558
chr9	7124696	rs4742313	C	G	0.275453	0.224626	0.405213	0.0888889	0.47048	0.452055	0.237402
chr9	7124815	rs4742314	A	G	0.527171	0.481697	0.584518	0.378632	0.662362	0.673516	0.537514
chr9	7124935	rs4742315	C	T	0.603373	0.410982	0.648499	0.508547	0.714022	0.753425	0.692609
chr9	7126175	rs10976053	T	G	0.272954	0.193012	0.241706	0.435043	0.230627	0.381279	0.229003
chr9	7127202	rs7871016	C	T	0.355403	0.225458	0.406793	0.0897436	0.501845	0.486301	0.503919
chr9	7127792	rs10122311	G	C	0.834322	0.670549	0.824645	0.797436	0.892989	0.97032	0.924412
chr9	7128426	rs12237824	G	A	0.211899	0.255408	0.177725	0.273504	0.167897	0.210046	0.180291
chr9	7128879	rs16925433	G	C	0.212211	0.25624	0.177725	0.273504	0.166052	0.210046	0.181411
chr9	7129127	rs7021739	C	G	0.491099	0.480865	0.585308	0.364103	0.649446	0.673516	0.421613
chr9	7129338	rs7021126	G	A	0.490943	0.482529	0.585308	0.363248	0.649446	0.673516	0.420493
chr9	7129415	rs7022136	C	G	0.491568	0.483361	0.585308	0.364103	0.649446	0.678082	0.420493
chr9	7129452	rs7041376	T	C	0.491724	0.482529	0.585308	0.363248	0.651291	0.678082	0.421613
chr9	7129655	rs10815524	C	T	0.481886	0.480865	0.585308	0.361538	0.636531	0.570776	0.419373
chr9	7130110	rs10758835	A	G	0.536071	0.480865	0.586098	0.364103	0.660517	0.687215	0.575588
chr9	7130193	rs10815525	A	G	0.289819	0.225458	0.406003	0.0905983	0.48155	0.456621	0.282195
chr9	7130319	rs10976054	T	C	0.215803	0.25624	0.179305	0.273504	0.177122	0.221461	0.18701
chr9	7130475	rs7033490	G	T	0.595878	0.419301	0.648499	0.522222	0.706642	0.744292	0.655655
chr9	7130628	rs10976056	A	G	0.215803	0.255408	0.179305	0.273504	0.177122	0.221461	0.18757
chr9	7130684	rs10976057	C	G	0.216115	0.25624	0.179305	0.274359	0.178967	0.221461	0.18701
chr9	7130751	rs10976058	T	A	0.319488	0.19218	0.242496	0.433333	0.230627	0.292237	0.418813
chr9	7130849	rs10976059	C	G	0.213616	0.257903	0.177725	0.274359	0.169742	0.210046	0.183651
chr9	7130859	rs7033992	G	A	0.491724	0.480865	0.584518	0.364103	0.653137	0.673516	0.423292
chr9	7130904	rs7035078	C	A	0.491568	0.480865	0.584518	0.364103	0.651291	0.673516	0.423292
chr9	7130963	rs7035101	C	G	0.491412	0.480865	0.584518	0.364103	0.651291	0.673516	0.422732
chr9	7130970	rs7035104	C	T	0.491099	0.480033	0.584518	0.364103	0.649446	0.673516	0.422732
chr9	7131101	rs7023265	A	G	0.49188	0.480865	0.585308	0.364103	0.653137	0.673516	0.423292
chr9	7131165	rs7038268	C	T	0.49188	0.480865	0.585308	0.364103	0.653137	0.673516	0.423292
chr9	7131412	rs7037720	G	A	0.491724	0.480033	0.585308	0.364103	0.653137	0.673516	0.423292
chr9	7131431	rs10976060	C	G	0.319956	0.193012	0.242496	0.432479	0.232472	0.292237	0.419933
chr9	7131459	rs56957315	C	T	0.194566	0.255408	0.177725	0.274359	0.162362	0.210046	0.119261
chr9	7131643	rs12377459	A	G	0.492973	0.484193	0.585308	0.364103	0.653137	0.675799	0.424412
chr9	7131760	rs12342103	A	G	0.492973	0.484193	0.585308	0.364957	0.653137	0.675799	0.423852
chr9	7131844	rs12343146	T	C	0.276234	0.228785	0.406793	0.0871795	0.476015	0.449772	0.236282
chr9	7132080	rs10815526	G	C	0.79138	0.669717	0.818325	0.804273	0.774908	0.689498	0.8757
chr9	7132610	rs10815527	T	C	0.25203	0.188852	0.242496	0.431624	0.208487	0.273973	0.191489
chr9	7132694	rs7028357	A	G	0.739382	0.667221	0.817536	0.796581	0.754613	0.682648	0.704367
chr9	7132826	rs1535625	G	A	0.740631	0.670549	0.823855	0.796581	0.765683	0.684932	0.698208
chr9	7133346	rs1536785	A	G	0.737976	0.667221	0.817536	0.796581	0.754613	0.682648	0.699328
chr9	7133410	rs1536784	A	G	0.73782	0.667221	0.817536	0.796581	0.754613	0.682648	0.698768
chr9	7133565	rs1536783	A	G	0.735478	0.668053	0.815956	0.796581	0.747232	0.671233	0.695969
chr9	7133613	rs11789508	C	T	0.221112	0.252912	0.178515	0.274359	0.177122	0.239726	0.203807
chr9	7133920	rs59175248	T	G	0.202061	0.258735	0.176935	0.277778	0.164207	0.219178	0.139418
chr9	7134177	rs7863776	A	G	0.474859	0.480865	0.57346	0.368376	0.54797	0.410959	0.464166
chr9	7134281	rs55803951	C	T	0.251718	0.125624	0.218799	0.430769	0.206642	0.262557	0.253639
chr9	7134421	rs12341169	C	T	0.273111	0.21797	0.385466	0.0905983	0.354244	0.16895	0.351064
chr9	7134539	rs16925459	G	A	0.251093	0.126456	0.218799	0.430769	0.204797	0.267123	0.25028
chr9	7134682	rs12236272	C	T	0.250156	0.121464	0.21722	0.394872	0.208487	0.267123	0.273796
chr9	7135196	rs2890741	T	C	0.193785	0.270383	0.0947867	0.0358974	0.108856	0.0570776	0.37514
chr9	7135300	rs2381566	G	C	0.841349	0.706323	0.898894	0.754701	0.846863	0.723744	0.975364
chr9	7135405	rs2381567	T	G	0.631637	0.519135	0.653239	0.674359	0.586716	0.575342	0.691489
chr9	7135540	rs10758836	C	T	0.471736	0.475874	0.529226	0.620513	0.472325	0.520548	0.318589
chr9	7135660	rs10976061	A	G	0.141943	0.19218	0.180885	0.147863	0.127306	0.207763	0.0649496
chr9	7135716	rs12005620	G	T	0.405684	0.27787	0.345972	0.468376	0.367159	0.317352	0.526316
chr9	7135797	rs7044800	T	C	0.991099	0.981697	0.973934	1	0.99631	1	1
chr9	7136131	rs117625541	T	C	0.0165522	0.0665557	0.00947867	0.0017094	0.0202952	0.0022831	0
chr9	7136345	rs10739116	T	C	0.816052	0.693012	0.825434	0.792308	0.809963	0.691781	0.94009
chr9	7137299	rs1407866	A	C	0.355091	0.3802	0.560032	0.4	0.404059	0.3379	0.152856
chr9	7137500	rs2224762	A	C	0.351968	0.378536	0.557662	0.388889	0.407749	0.3379	0.150616
chr9	7138349	rs10976062	T	C	0.149126	0.190516	0.181675	0.160684	0.127306	0.191781	0.0867861
chr9	7138366	rs10976063	C	G	0.239225	0.21381	0.28515	0.128205	0.315498	0.166667	0.291153
chr9	7138568	rs6477162	G	A	0.431293	0.289517	0.35703	0.497436	0.365314	0.335616	0.579507
chr9	7138644	rs6477163	T	C	0.824641	0.693012	0.830964	0.783761	0.811808	0.700913	0.969765
chr9	7138673	rs12683016	G	A	0.337289	0.289517	0.35545	0.497436	0.335793	0.308219	0.259239
chr9	7138900	rs72705329	G	T	0.128357	0.181364	0.179305	0.152137	0.118081	0.191781	0.0285554
chr9	7140333	rs2381568	C	A	0.233136	0.211314	0.266983	0.124786	0.297048	0.157534	0.293953
chr9	7140401	rs9299042	A	T	0.145066	0.183028	0.180885	0.162393	0.125461	0.196347	0.0761478
chr9	7140684	rs10739117	C	T	0.564022	0.469218	0.542654	0.651282	0.48893	0.520548	0.619261
chr9	7141418	rs7027375	G	A	0.561056	0.472546	0.562401	0.649573	0.49262	0.527397	0.590706
chr9	7141594	rs57247017	A	G	0.224547	0.212978	0.337283	0.232479	0.239852	0.127854	0.166293
chr9	7143431	rs1885975	G	A	0.52639	0.475874	0.56793	0.648718	0.531365	0.525114	0.449608
chr9	7143905	rs12238468	T	A	0.167239	0.189684	0.225908	0.155556	0.204797	0.226027	0.0923852
chr9	7144311	rs4560850	G	C	0.217052	0.206323	0.231438	0.132479	0.234317	0.134703	0.284434
chr9	7144312	rs4546713	A	T	0.217052	0.206323	0.231438	0.132479	0.234317	0.134703	0.284434
chr9	7144454	rs10739118	G	C	0.560275	0.478369	0.560032	0.639316	0.549815	0.527397	0.575028
chr9	7144723	rs10976067	A	C	0.102436	0.0748752	0.236177	0.000854701	0.191882	0.109589	0.0638298
chr9	7144831	rs4556139	T	A	0.641162	0.606489	0.597156	0.775214	0.583026	0.554795	0.646697
chr9	7145264	rs12335888	T	C	0.0886946	0.14975	0.0221169	0.148718	0.0350554	0.0228311	0.0879059
chr9	7145317	rs7871703	G	A	0.708307	0.539101	0.793839	0.62906	0.750923	0.650685	0.81467
chr9	7145350	rs7871719	G	C	0.808557	0.687188	0.812006	0.777778	0.789668	0.684932	0.944009
chr9	7145412	rs62532922	C	T	0.0352904	0.0881864	0.0276461	0.0205128	0.00922509	0.00684932	0.0296753
chr9	7145657	rs10976068	T	C	0.0780762	0.147255	0.0181675	0.148718	0.0313653	0.0136986	0.0576708
chr9	7145748	rs7872232	G	A	0.140849	0.0798669	0.2109	0.000854701	0.199262	0.109589	0.213886
chr9	7145877	rs10739119	C	T	0.813554	0.69218	0.816746	0.776923	0.789668	0.687215	0.955207
chr9	7146208	rs2146789	T	C	0.69519	0.558236	0.799368	0.62735	0.752768	0.6621	0.7486
chr9	7146726	rs722627	C	G	0.347439	0.257072	0.444708	0.117094	0.428044	0.363014	0.461926
chr9	7146888	rs722628	G	A	0.326515	0.283694	0.35545	0.506838	0.321033	0.292237	0.226764
chr9	7146965	rs722629	C	G	0.365397	0.314476	0.375987	0.508547	0.328413	0.305936	0.324188
chr9	7147976	rs10815529	G	A	0.734385	0.545757	0.799368	0.637607	0.763838	0.675799	0.884099
chr9	7148340	rs78184482	G	A	0.0462211	0.0806988	0.0134281	0.142735	0.0184502	0.0114155	0
chr9	7149551	rs7032613	C	T	0.070737	0.093178	0.0331754	0.0350427	0.0258303	0.0182648	0.132139
chr9	7150975	rs10976070	C	T	0.429575	0.445923	0.578199	0.389744	0.472325	0.381279	0.338186
chr9	7150997	rs913581	T	C	0.81168	0.706323	0.822275	0.791453	0.793358	0.691781	0.923292
chr9	7151012	rs12683673	G	A	0.0688632	0.0965058	0.0292259	0.0264957	0.0387454	0.0182648	0.12766
chr9	7152120	rs10733531	A	G	0.812773	0.714642	0.823065	0.798291	0.797048	0.689498	0.916013
chr9	7152237	rs10758837	C	T	0.357745	0.236273	0.21722	0.324786	0.293358	0.299087	0.594625
chr9	7152358	rs10739120	A	G	0.813242	0.714642	0.824645	0.799145	0.797048	0.689498	0.916013
chr9	7152400	rs12683056	A	G	0.429263	0.480033	0.595577	0.405128	0.498155	0.385845	0.282755
chr9	7152636	rs10758838	A	G	0.659588	0.636439	0.617694	0.797436	0.610701	0.579909	0.648936
chr9	7152688	rs11788766	T	C	0.151624	0.078203	0.205371	0.000854701	0.182657	0.107306	0.263158
chr9	7152828	rs10739121	A	G	0.686446	0.635607	0.619273	0.797436	0.614391	0.593607	0.740202
chr9	7152884	rs13289833	G	A	0.0946284	0.078203	0.204581	0.000854701	0.169742	0.0844749	0.068869
chr9	7153009	rs11789237	T	C	0.0990006	0.078203	0.204581	0.000854701	0.169742	0.0844749	0.0845465
chr9	7153441	rs61368828	C	T	0.0815116	0.14975	0.0165877	0.150427	0.0590406	0.0684932	0.0464726
chr9	7153489	rs10976071	G	A	0.0949407	0.078203	0.206161	0.000854701	0.162362	0.0684932	0.075028
chr9	7154294	rs10119509	G	A	0.438944	0.381032	0.555292	0.337607	0.47786	0.369863	0.466965
chr9	7154923	rs1556096	T	G	0.12664	0.0798669	0.21169	0.000854701	0.178967	0.10274	0.170213
chr9	7155356	rs12001158	A	G	0.22564	0.105657	0.21643	0.261538	0.245387	0.267123	0.273236
chr9	7155525	rs10976072	A	G	0.129607	0.0798669	0.21169	0.000854701	0.177122	0.10274	0.181411
chr9	7155783	rs11790023	A	C	0.225796	0.105657	0.21643	0.262393	0.245387	0.267123	0.273236
chr9	7155924	rs77466513	C	G	0.246721	0.0906822	0.218009	0.194017	0.245387	0.26484	0.402576
chr9	7156651	rs10976073	T	C	0.130075	0.0798669	0.21169	0.000854701	0.188192	0.10274	0.179731
chr9	7156695	rs62532926	C	G	0.13757	0.197171	0.223539	0.123077	0.184502	0.237443	0.00727884
chr9	7156780	rs10758840	A	G	0.824329	0.733777	0.821485	0.790598	0.800738	0.689498	0.949608
chr9	7157011	rs10739122	C	T	0.737352	0.581531	0.800158	0.616239	0.749077	0.664384	0.891377
chr9	7157179	rs10815531	C	T	0.135072	0.193012	0.222749	0.116239	0.180812	0.237443	0.00727884
chr9	7157211	rs112982665	G	C	0.067614	0.145591	0.0165877	0.17265	0.0350554	0.0182648	0.00447928
chr9	7157315	rs10976074	T	A	0.0829169	0.110649	0.0268562	0.0264957	0.0332103	0.0365297	0.167413
chr9	7157702	rs7043609	G	A	0.411462	0.365225	0.552923	0.32735	0.464945	0.360731	0.393617
chr9	7158410	rs111355360	C	G	0.135853	0.19218	0.223539	0.117094	0.188192	0.237443	0.00727884
chr9	7158535	rs28863830	A	G	0.0846346	0.112313	0.028436	0.0264957	0.0350554	0.0365297	0.170773
chr9	7158592	rs11525942	T	A	0.134603	0.19218	0.223539	0.115385	0.177122	0.237443	0.00727884
chr9	7158607	rs140360589	T	G	0.0630856	0.114809	0.028436	0.0264957	0.0276753	0.0273973	0.0963046
chr9	7158789	rs112815648	A	G	0.0811993	0.145591	0.0221169	0.171795	0.0369004	0.0205479	0.0487122
chr9	7158980	rs10976075	C	G	0.12461	0.205491	0.223539	0.0991453	0.166052	0.114155	0.00671893
[truncated: 195,545 more rows]

## Sheet: Annotation_117_SNPs
Supplementary_Table 02: Annotation of significant SNPs belonging to additional vitiligo-associated genes in 1KGP
dbSNP ID	Functional Annotation
rs1476644	intron_variant
rs10240423	intron_variant
rs3823831	intron_variant
rs1179640	intron_variant
rs12334077	intron_variant
rs12333599	intron_variant
rs3821147	intron_variant
rs13411781	intron_variant
rs186661	intron_variant
rs4670814	intron_variant
rs7516782	intron_variant
rs10926649	intron_variant
rs7538654	intron_variant
rs6429355	intron_variant
rs55719023	intron_variant
rs2145401	intron_variant
rs6703642	intron_variant
rs12072667	upstream_gene_variant
rs10926838	upstream_gene_variant
rs3768070	upstream_gene_variant
rs7543128	upstream_gene_variant
rs7526516	intron_variant
rs10754787	intron_variant
rs9651086	intron_variant
rs6429375	upstream_gene_variant
rs12091290	upstream_gene_variant
rs7547309	upstream_gene_variant
rs10823071	intron_variant
rs71508086	intron_variant
rs10998055	intron_variant
rs10762225	intron_variant
rs10823219	intron_variant
rs10740301	intron_variant
rs10823254	intron_variant
rs10762239	intron_variant
rs10823257	intron_variant
rs4752566	intron_variant
rs7142344	intron_variant
rs1333933771	upstream_gene_variant
rs2686331	intron_variant
rs4842626	intron_variant
rs1907702	intron_variant
rs10506957	intron_variant
rs11130793	intron_variant
rs11130794	intron_variant
rs11130795	intron_variant
rs1288978	intron_variant
rs12374061	intron_variant
rs4677034	intron_variant
rs4677601	intron_variant
rs11712688	intron_variant
rs11128212	intron_variant
rs56393771	intron_variant
rs831070	intron_variant
rs831073	intron_variant
rs831076	intron_variant
rs831077	intron_variant
rs9809818	intron_variant
rs35551130	intron_variant
rs8105403	upstream_gene_variant
rs7256261	upstream_gene_variant
rs17674497	downstream_gene
rs6510760	downstream_gene
rs7246261	downstream_gene
rs6510761	downstream_gene
rs7254463	downstream_gene
rs35397	intron_variant
rs16891982	missense_variant
rs4476687	intron_variant
rs306003	intron_variant
rs6815838	intron_variant
rs13129339	intron_variant
rs307038	intron_variant
rs13142857	intron_variant
rs418166	intron_variant
rs307044	intron_variant
rs307043	intron_variant
rs1346502	intron_variant
rs425661	intron_variant
rs303083	intron_variant
rs303082	intron_variant
rs304624	intron_variant
rs304621	intron_variant
rs170000	intron_variant
rs303088	intron_variant
rs304615	intron_variant
rs13107109	intron_variant
rs304653	intron_variant
rs1907137	intron_variant
rs9378764	downstream_gene
rs981535	intron_variant
rs1167852	intron_variant
rs1184860	intron_variant
rs629953	intron_variant
rs9348200	intron_variant
rs12593141	intron_variant
rs56192849	intron_variant
rs12440942	intron_variant
rs11853085	intron_variant
rs4074658	intron_variant
rs7494942	intron_variant
rs12909555	intron_variant
rs1565403	intron_variant
rs1565401	intron_variant
rs937052	intron_variant
rs2911850	downstream_gene
rs4779811	intron_variant
rs2278133	downstream_gene
rs62003286	intron_variant
rs974828	downstream_gene
rs11633266	intron_variant
rs755530	intron_variant
rs547219	upstream_gene_variant
rs7103088	intron_variant
rs13248757	intron_variant
rs2549156	intron_variant
rs7325962	intron_variant
